# Supplementary material for: The landscape of chromothripsis across adult cancer types
Source: Nat Commun. 2020 May 8;11:2320. doi: 10.1038/s41467-020-16134-7 (PMC7210959; doi:10.1038/s41467-020-16134-7)
Supplement: Supplementary file 3 — Supplementary Data 1 [file 41467_2020_16134_MOESM3_ESM.xlsx]

## Sheet: Supplementary data 1
ID	Whole genome (WGS) or whole exome (WES) data available	Chromothripsis scoring (HC, high confidence; IC, intermediate; LC, low)	Multiple chromosomes affected	Telomere included in chromothriptic region	Centromere included in chromothriptic region	ICD-10 diagnosis	ICD-O-3 diagnosis	Assigned tumour entity group	Age at diagnosis, years
1	WGS	HC	yes	yes	yes	C74.0	8370/3	adrenal gland - adr. carcinoma	31.5836
2	WGS	HC	yes	yes		C74.0	8370/3	adrenal gland - adr. carcinoma	22.2384
3	WGS	HC	yes		yes	C74.0	8370/3	adrenal gland - adr. carcinoma	38.9068
4	WGS	HC	yes		yes	C74.0	8370/3	adrenal gland - adr. carcinoma	38.7014
5	WGS	HC	yes	yes		C74.0	8370/3	adrenal gland - adr. carcinoma	47.1014
6	WGS	HC	yes	yes		C74.0	8370/3	adrenal gland - adr. carcinoma	35.8548
7	WGS	HC	yes	yes		C74.0	8370/3	adrenal gland - adr. carcinoma	34.1562
8	WGS	HC	yes	yes		C74.0	8370/3	adrenal gland - adr. carcinoma	58.9781
9	WGS	HC	yes	yes	yes	C74.0	8370/3	adrenal gland - adr. carcinoma	45.7589
10	WES	HC	yes	yes		C74.0	8370/3	adrenal gland - adr. carcinoma	26.8
11	WES	HC	yes		yes	C74.0	8370/3	adrenal gland - adr. carcinoma	25.2575
12	WES	HC	yes	yes	yes	C74.0	8370/3	adrenal gland - adr. carcinoma	62.0384
13	WGS	IC	yes		yes	C74.0	8370/3	adrenal gland - adr. carcinoma	30.9753
14	WGS	LC				C74.9	8370/3	adrenal gland - adr. carcinoma	47.2192
15	WGS	LC	yes			C74.0	8370/3	adrenal gland - adr. carcinoma	39.3315
16	WGS	LC	yes		yes	C74.0	8370/3	adrenal gland - adr. carcinoma	36.8164
17	WGS	LC		yes		C74.0	8370/3	adrenal gland - adr. carcinoma	33.0247
18	WGS	negative				C74.0	8370/3	adrenal gland - adr. carcinoma	65.1205
19	WES	negative				C74.0	8370/3	adrenal gland - adr. carcinoma	29.4027
20	WES	negative				C74.9	8370/3	adrenal gland - adr. carcinoma	41.7589
21	WGS	HC	yes		yes	C24.9	8010/3	biliary - cholangiocarcinoma	53.4274
22	WGS	LC	yes		yes	C22.1	8260/3	biliary - cholangiocarcinoma	32.3808
23	WGS	negative						biliary - cholangiocarcinoma	48.2219
24	WGS	negative				C22.1	8160/3	biliary - cholangiocarcinoma	41.4027
25	WGS	negative				C22.7	8180/3	biliary - cholangiocarcinoma	37.6986
26	WGS	negative				C22.7	8180/3	biliary - cholangiocarcinoma	47.5781
27	WGS	negative				C22.0	8180/3	biliary - cholangiocarcinoma	35.8603
28	WGS	HC	yes	yes	yes	C40.2	9181/3	bone - osteosarcoma	15.7699
29	WGS	HC	yes	yes	yes	C40.0	9194/3	bone - osteosarcoma	24.3534
30	WGS	HC	yes	yes	yes	C40.2	9180/3	bone - osteosarcoma	10.1068
31	WGS	HC	yes	yes	yes	C40.2	9180/3	bone - osteosarcoma	19.2438
32	WGS	HC	yes	yes	yes	C40.2	9180/3	bone - osteosarcoma	16.7973
33	WES	HC	yes		yes	C40.2	9180/3	bone - osteosarcoma	23.926
34	WES	HC				C41.4	9180/3	bone - osteosarcoma	25.0411
35	WES	HC	yes	yes	yes	C40.2	9180/3	bone - osteosarcoma	19.3315
36	WES	HC	yes	yes	yes	C40.0	9180/3	bone - osteosarcoma	23.1699
37	WES	HC	yes	yes	yes	C40.2	9180/3	bone - osteosarcoma	19.3342
38	WES	HC	yes	yes	yes	C40.0	9180/3	bone - osteosarcoma	18.6164
39	WES	HC	yes			C40.0	9183/3	bone - osteosarcoma	19.7671
40	WES	HC	yes	yes	yes	C40.2	9180/3	bone - osteosarcoma	24.5233
41	WES	HC	yes	yes	yes	C41.4	9181/3	bone - osteosarcoma	20.8466
42	WES	IC	yes	yes	yes	C40.2	9180/3	bone - osteosarcoma	43.4548
43	WES	LC	yes	yes		C40.0	9180/3	bone - osteosarcoma	28.5
44	WGS	negative				C41.4	9180/3	bone - osteosarcoma	30.7342
45	WGS	negative				C41.4	8805/3	bone - osteosarcoma	41.4
46	WES	negative				C41.4	9180/3	bone - osteosarcoma	30.7342
47	WGS	HC	yes			C50.9	8840/3	breast - carcinoma (NOS)	53.3288
48	WGS	HC	yes	yes	yes	C50.9	8500/3	breast - carcinoma (NOS)	38.1918
49	WGS	HC	yes		yes	C50.4	8500/3	breast - carcinoma (NOS)	50.2904
50	WGS	HC	yes	yes	yes	C50.9	8500/3	breast - carcinoma (NOS)	33.4411
51	WES	HC	yes	yes	yes	C50.4	8500/3	breast - carcinoma (NOS)	40.5233
52	WES	HC	yes	yes	yes	C50.2	8500/3	breast - carcinoma (NOS)	36.6082
53	WES	HC	yes		yes	C50.4	8500/3	breast - carcinoma (NOS)	37.7699
54	WES	HC	yes	yes		C50.9	8500/3	breast - carcinoma (NOS)	44.2959
55	WES	HC	yes	yes		C50.9	8500/3	breast - carcinoma (NOS)	33.9397
56	WES	HC	yes			C50.1	8500/3	breast - carcinoma (NOS)	32.2137
57	WES	HC	yes		yes	C50.9	8500/3	breast - carcinoma (NOS)	36.6986
58	WES	HC	yes			C50.8	8500/3	breast - carcinoma (NOS)	33.6904
59	WES	HC	yes			C50.4	8500/3	breast - carcinoma (NOS)	30.4384
60	WES	HC	yes	yes	yes	C50.9	8500/3	breast - carcinoma (NOS)	42.2877
61	WES	HC	yes		yes	C50.2	8500/3	breast - carcinoma (NOS)	41.1425
62	WES	HC	yes	yes	yes	C50.9	8500/3	breast - carcinoma (NOS)	27.937
63	WES	HC	yes		yes	C50.2	8500/3	breast - carcinoma (NOS)	22.9288
64	WES	HC	yes	yes	yes	C50.9	8500/3	breast - carcinoma (NOS)	31.5808
65	WES	HC	yes	yes	yes	C50.9	8520/3	breast - carcinoma (NOS)	43.2027
66	WES	HC	yes	yes		C50.9	8500/3	breast - carcinoma (NOS)	36.0027
67	WES	HC	yes	yes	yes	C50.4	8500/3	breast - carcinoma (NOS)	46.5315
68	WES	HC	yes			C50.9	8500/3	breast - carcinoma (NOS)	35.8986
69	WES	IC	yes			C50.9	8500/3	breast - carcinoma (NOS)	40.7233
70	WES	IC	yes		yes	C50.9	8500/3	breast - carcinoma (NOS)	37.274
71	WES	IC	yes			C50.9	8200/3	breast - carcinoma (NOS)	46.8411
72	WES	IC	yes	yes		C50.9	8500/3	breast - carcinoma (NOS)	40.2493
73	WGS	LC				C50.9	8041/3	breast - carcinoma (NOS)	47.8438
74	WES	LC		yes		C50.9	8500/3	breast - carcinoma (NOS)	55.6082
75	WES	LC			yes	C50.4	8500/3	breast - carcinoma (NOS)	36.7342
76	WES	LC	yes	yes		C50.9	8500/3	breast - carcinoma (NOS)	31.2
77	WES	LC			yes	C50.9	8500/3	breast - carcinoma (NOS)	27.4658
78	WES	LC	yes		yes	C50.9	8500/3	breast - carcinoma (NOS)	NA
79	WES	negative				C50.9	8500/3	breast - carcinoma (NOS)	47.6603
80	WES	negative				C50.9	8500/3	breast - carcinoma (NOS)	33.0082
81	WES	negative				C50.8	8500/3	breast - carcinoma (NOS)	49.6
82	WES	negative				C50.9	8520/3	breast - carcinoma (NOS)	50.7041
83	WES	negative				C50.9	8500/3	breast - carcinoma (NOS)	49.1178
84	WES	negative				C50.9	8500/3	breast - carcinoma (NOS)	31.4219
85	WGS	HC	yes	yes		C20	8140/3	colorectal - carcinoma (NOS)	39.2685
86	WGS	HC	yes		yes	C18.7	8140/3	colorectal - carcinoma (NOS)	38.8356
87	WGS	HC	yes		yes	C20	8140/3	colorectal - carcinoma (NOS)	46.5863
88	WGS	HC	yes	yes	yes	C18.5	8140/3	colorectal - carcinoma (NOS)	36.8904
89	WGS	HC	yes	yes		C18.7	8140/3	colorectal - carcinoma (NOS)	35.8438
90	WGS	HC	yes		yes	C20	8140/3	colorectal - carcinoma (NOS)	38.1781
91	WGS	HC	yes		yes	C20	8140/3	colorectal - carcinoma (NOS)	37.2521
92	WGS	HC	yes		yes	C20	8140/3	colorectal - carcinoma (NOS)	49.3753
93	WGS	HC	yes		yes	C18.7	8140/3	colorectal - carcinoma (NOS)	38.2219
94	WGS	HC	yes	yes	yes	C18.2	8140/3	colorectal - carcinoma (NOS)	34.937
95	WGS	HC	yes	yes		C19	8140/3	colorectal - carcinoma (NOS)	37.2082
96	WGS	HC	yes		yes	C18.0	8480/3	colorectal - carcinoma (NOS)	43.4384
97	WGS	HC	yes	yes	yes	C18.7	8140/3	colorectal - carcinoma (NOS)	39.6822
98	WGS	HC	yes		yes	C20	8140/3	colorectal - carcinoma (NOS)	43.1342
99	WGS	HC	yes		yes			colorectal - carcinoma (NOS)	37.1671
100	WGS	HC	yes		yes	C18.7	8140/3	colorectal - carcinoma (NOS)	40.8521
101	WGS	HC				C20	8140/3	colorectal - carcinoma (NOS)	47.4356
102	WGS	HC	yes	yes		C48.0	8020/3	colorectal - carcinoma (NOS)	20.9836
103	WES	HC	yes			C19	8210/3	colorectal - carcinoma (NOS)	48.6877
104	WES	HC				C20	8010/3	colorectal - carcinoma (NOS)	33.7425
105	WES	HC	yes		yes	C21.0	8071/3	colorectal - carcinoma (NOS)	41.9808
106	WES	HC	yes	yes	yes	C20	8140/3	colorectal - carcinoma (NOS)	44.0767
107	WES	HC	yes			C18.2	8140/3	colorectal - carcinoma (NOS)	29.3151
108	WES	HC	yes	yes		C18.7	8140/3	colorectal - carcinoma (NOS)	39.4356
109	WES	HC				C18.7	8140/3	colorectal - carcinoma (NOS)	44.9041
110	WES	HC	yes	yes	yes	C18.7	8221/3	colorectal - carcinoma (NOS)	45.9781
111	WES	HC				C18.9	8140/3	colorectal - carcinoma (NOS)	32.0685
112	WES	HC	yes			C18.7	8210/3	colorectal - carcinoma (NOS)	45.0822
113	WES	HC				C18.9	8560/3	colorectal - carcinoma (NOS)	20.5041
114	WES	HC	yes	yes	yes	C21.1	8070/3	colorectal - carcinoma (NOS)	23.5534
115	WGS	IC	yes			C18.6	8140/3	colorectal - carcinoma (NOS)	40.0603
116	WGS	IC			yes	C18.4	8144/3	colorectal - carcinoma (NOS)	45.4986
117	WGS	IC	yes	yes		C20	8010/3	colorectal - carcinoma (NOS)	42.8137
118	WGS	IC	yes		yes	C20	8140/3	colorectal - carcinoma (NOS)	36.1781
119	WES	IC	yes			C21.8	8083/3	colorectal - carcinoma (NOS)	57.5699
120	WES	IC	yes			C18.7	8010/3	colorectal - carcinoma (NOS)	43.8575
121	WES	IC	yes		yes	C18.7	8010/3	colorectal - carcinoma (NOS)	37.5068
122	WES	IC	yes	yes	yes	C18.7	8140/3	colorectal - carcinoma (NOS)	41.8685
123	WES	IC	yes		yes	c18.1	8263/3	colorectal - carcinoma (NOS)	46.0959
124	WES	IC			yes	C20	8140/3	colorectal - carcinoma (NOS)	31.0027
125	WES	IC	yes			C18.7	8140/3	colorectal - carcinoma (NOS)	73.8
126	WGS	LC				C20	8140/3	colorectal - carcinoma (NOS)	37.6301
127	WGS	LC			yes	C18.7	8140/3	colorectal - carcinoma (NOS)	45.5836
128	WGS	LC				C20	8140/3	colorectal - carcinoma (NOS)	44.6
129	WGS	LC	yes			C19	8140/3	colorectal - carcinoma (NOS)	28.4712
130	WES	LC				C20	8140/3	colorectal - carcinoma (NOS)	45.0055
131	WES	LC	yes			C18.7	8140/3	colorectal - carcinoma (NOS)	54.6055
132	WES	LC	yes			C20	8140/3	colorectal - carcinoma (NOS)	50.1918
133	WES	LC		yes		C18.0	8211/3	colorectal - carcinoma (NOS)	43.4247
134	WES	LC	yes			C18.1	8255/3	colorectal - carcinoma (NOS)	40.6822
135	WGS	negative				C18.7	8140/3	colorectal - carcinoma (NOS)	47.6438
136	WGS	negative				C21.1	8070/3	colorectal - carcinoma (NOS)	55.6877
137	WGS	negative				C18.3	8140/3	colorectal - carcinoma (NOS)	45.5918
138	WGS	negative				C18.7	8244/3	colorectal - carcinoma (NOS)	41.6658
139	WGS	negative				C18.7	8140/3	colorectal - carcinoma (NOS)	38.6795
140	WES	negative				C18.4	8140/3	colorectal - carcinoma (NOS)	44.2
141	WES	negative				C18.1	8480/3	colorectal - carcinoma (NOS)	41.0055
142	WES	negative				C18.5	8210/3	colorectal - carcinoma (NOS)	44.9836
143	WES	negative				C18.5	8140/3	colorectal - carcinoma (NOS)	47.1562
144	WES	negative				C18.6	8140/3	colorectal - carcinoma (NOS)	45.3068
145	WES	negative				C19	8140/3	colorectal - carcinoma (NOS)	42.337
146	WES	negative				C20	8140/3	colorectal - carcinoma (NOS)	41.4685
147	WES	negative				C20	8201/3	colorectal - carcinoma (NOS)	36.9479
148	WES	negative				C18.2	8140/3	colorectal - carcinoma (NOS)	40.8192
149	WES	negative				C18.3	8263/3	colorectal - carcinoma (NOS)	31.4
150	WES	negative				C18.7	8010/3	colorectal - carcinoma (NOS)	34.3123
151	WES	negative				C17.9	8140/3	colorectal - carcinoma (NOS)	40.6411
152	WES	negative				C18.7	8263/3	colorectal - carcinoma (NOS)	60.0548
153	WES	negative				C18.7	8140/3	colorectal - carcinoma (NOS)	46.9178
154	WES	negative				C18.7	8140/3	colorectal - carcinoma (NOS)	46.0055
155	WES	negative				C18.9	8480/3	colorectal - carcinoma (NOS)	42.6521
156	WES	negative				C20	8140/3	colorectal - carcinoma (NOS)	49.9
157	WES	negative				C17.9	8010/3	colorectal - carcinoma (NOS)	33.0767
158	WES	negative				C18.7	8010/3	colorectal - carcinoma (NOS)	48.6877
159	WES	negative				C18.1	8480/3	colorectal - carcinoma (NOS)	25.9616
160	WES	negative				C18.7	8140/3	colorectal - carcinoma (NOS)	33.8
161	WES	negative				C18.6	8140/3	colorectal - carcinoma (NOS)	43.9973
162	WGS	HC	yes	yes	yes	C53.9	8033/3	female urogenital - carcinoma (NOS)	46.0959
163	WGS	HC	yes					female urogenital - carcinoma (NOS)	38.4959
164	WGS	IC				C53.9	8020/3	female urogenital - carcinoma (NOS)	39.2521
165	WES	IC	yes	yes		C53.9	8070/3	female urogenital - carcinoma (NOS)	35.7041
166	WES	IC				C53.9	8244/3	female urogenital - carcinoma (NOS)	33.1616
167	WES	IC	yes		yes	C52.9	8071/3	female urogenital - carcinoma (NOS)	53.6329
168	WES	LC				C53.9	8246/3	female urogenital - carcinoma (NOS)	44.7068
169	WES	LC		yes	yes	C57.4	9110/3	female urogenital - carcinoma (NOS)	52.5151
170	WES	LC			yes	C51.9	8070/3	female urogenital - carcinoma (NOS)	46.6795
171	WGS	negative				C55	8380/3	female urogenital - carcinoma (NOS)	47.6767
172	WGS	negative				C51.9	8310/3	female urogenital - carcinoma (NOS)	62.0164
173	WGS	negative				C54.1	8930/3	female urogenital - carcinoma (NOS)	46.1644
174	WGS	negative				C53.9	8560/3	female urogenital - carcinoma (NOS)	41.3808
175	WGS	negative				C53.9	8574/3	female urogenital - carcinoma (NOS)	23.4795
176	WES	negative				C53.9	8070/3	female urogenital - carcinoma (NOS)	41.0438
177	WES	negative				C53.9	8070/3	female urogenital - carcinoma (NOS)	24.8849
178	WES	negative				C53.9	9110/3	female urogenital - carcinoma (NOS)	48.1589
179	WES	negative				C53.8	8560/3	female urogenital - carcinoma (NOS)	40.6685
180	WES	negative				C53.9	8013/3	female urogenital - carcinoma (NOS)	55.9507
181	WES	negative				C51.9	8071/3	female urogenital - carcinoma (NOS)	36.0329
182	WES	negative				C53.9	8070/3	female urogenital - carcinoma (NOS)	35.7863
183	WES	negative				C53.0	9110/3	female urogenital - carcinoma (NOS)	42.8548
184	WGS	HC	yes		yes	C62.9	9085/3	germ cell tumor	49.2027
185	WGS	HC	yes		yes	C48.0	9065/3	germ cell tumor	32.9205
186	WGS	HC	yes		yes	C62.9	9085/3	germ cell tumor	47.6082
187	WGS	HC	yes	yes	yes	C62.9	9070/3	germ cell tumor	33.2027
188	WGS	HC			yes	C62.9	9081/3	germ cell tumor	36.6137
189	WES	HC	yes	yes	yes	C62.1	9065/3	germ cell tumor	23.4548
190	WES	HC	yes	yes	yes	C62.1	9085/3	germ cell tumor	24.1288
191	WES	HC	yes			C38.1	9071/3	germ cell tumor	29.7753
192	WGS	IC				C38.3	9065/3	germ cell tumor	23.3205
193	WES	IC	yes		yes	C62.9	9064/3	germ cell tumor	21.1397
194	WES	IC	yes			C62.9	9080/3	germ cell tumor	24.0164
195	WES	IC				C38.1	9071/3	germ cell tumor	27.3397
196	WES	LC				C38.1	9081/3	germ cell tumor	40.9534
197	WGS	negative				C79.7	9071/3	germ cell tumor	37.4986
198	WES	negative				C72.9	9064/3	germ cell tumor	32.1562
199	WES	negative				C62.1	9080/3	germ cell tumor	25.2164
200	WES	negative				C62.9	9101/3	germ cell tumor	33.2082
201	WES	negative				C62.1	9065/3	germ cell tumor	29.2438
202	WES	negative				C62.1	9080/1	germ cell tumor	31.8521
203	WES	negative				C62.1	9080/3	germ cell tumor	NA
204	WES	negative				C62.9	9065/3	germ cell tumor	48.4877
205	WES	negative				C38.3	9065/3	germ cell tumor	50.9014
206	WGS	HC	yes	yes	yes	C07	8500/3	head - saliv. gland tumor	65.2685
207	WGS	negative				C08.0	8147/3	head - saliv. gland tumor	33.9123
208	WGS	negative				C07	8200/3	head - saliv. gland tumor	58.7096
209	WGS	negative				C07	8200/3	head - saliv. gland tumor	42.2767
210	WGS	negative				C07	8140/3	head - saliv. gland tumor	51.5918
211	WGS	negative				C08.0	8200/3	head - saliv. gland tumor	47.4548
212	WGS	negative				C08.0	8200/3	head - saliv. gland tumor	52.8603
213	WGS	negative				C07	8200/3	head - saliv. gland tumor	49.5096
214	WGS	HC	yes	yes	yes	C24.0	8140/3	liver - adenocarcinoma	69.6027
215	WGS	HC	yes	yes	yes	C23	8260/3	liver - adenocarcinoma	47.0493
216	WGS	HC	yes		yes	C24.9	8140/3	liver - adenocarcinoma	38.0247
217	WGS	HC	yes	yes	yes	C79.88	8140/3	liver - adenocarcinoma	48.6411
218	WGS	HC	yes	yes	yes	C23	8140/3	liver - adenocarcinoma	36.5507
219	WGS	HC	yes			C22.1	8140/3	liver - adenocarcinoma	32.3753
220	WGS	negative				C79.9	8163/3	liver - adenocarcinoma	59.6877
221	WGS	HC	yes	yes	yes	C34.2	8140/3	lung - carcinoma (NOS)	40.8658
222	WGS	HC	yes		yes	C34.3	8260/3	lung - carcinoma (NOS)	48.0329
223	WGS	HC	yes		yes	C34.1	8140/3	lung - carcinoma (NOS)	46.0986
224	WES	HC	yes		yes	C34.3	8140/3	lung - carcinoma (NOS)	50.2082
225	WES	HC	yes			C34.1	8140/3	lung - carcinoma (NOS)	46.3425
226	WES	HC	yes			C34.3	8550/3	lung - carcinoma (NOS)	47.3918
227	WES	HC	yes		yes	C34.3	8140/3	lung - carcinoma (NOS)	36.0685
228	WES	HC	yes		yes	C34.0	8033/3	lung - carcinoma (NOS)	66.2521
229	WES	HC	yes	yes	yes	C34.0	8140/3	lung - carcinoma (NOS)	43.7753
230	WES	HC	yes	yes		C34.1	8140/3	lung - carcinoma (NOS)	38.8959
231	WES	HC	yes			C34.3	8140/3	lung - carcinoma (NOS)	45.2932
232	WGS	IC	yes	yes		C76.5	8140/3	lung - carcinoma (NOS)	46.2795
233	WGS	IC				C34.9	8140/3	lung - carcinoma (NOS)	24.9068
234	WGS	IC				C34.3	8480/3	lung - carcinoma (NOS)	44.6466
235	WES	IC	yes			C34.3	8140/3	lung - carcinoma (NOS)	44.2301
236	WES	IC					8140/3	lung - carcinoma (NOS)	38.4
237	WGS	LC				C34.3	8023/3	lung - carcinoma (NOS)	48.8
238	WES	LC	yes	yes	yes	C34.3	8140/3	lung - carcinoma (NOS)	39.4712
239	WES	LC				C34.8	8072/3	lung - carcinoma (NOS)	49.9589
240	WGS	negative				C34.8	8140/3	lung - carcinoma (NOS)	45.4055
241	WGS	negative				C34.9	8070/3	lung - carcinoma (NOS)	37.4274
242	WES	negative				C34.9	8140/3	lung - carcinoma (NOS)	47.6795
243	WES	negative				C34.3	8140/3	lung - carcinoma (NOS)	36.326
244	WES	negative				C34.0	8046/3	lung - carcinoma (NOS)	43.7342
245	WGS	HC	yes		yes	C34.1	8041/3	lung - neuroend.	58.5534
246	WGS	HC	yes		yes	C34.8	8249/3	lung - neuroend.	78.6274
247	WGS	HC	yes			C34.1	8249/3	lung - neuroend.	30.2959
248	WES	HC				C34.2	8249/3	lung - neuroend.	27.0466
249	WES	HC	yes			C34.9	8249/3	lung - neuroend.	44.5342
250	WES	HC	yes			C34.9	8980/3	lung - neuroend.	41.9
251	WGS	LC	yes			C80.9	8249/3	lung - neuroend.	71.6548
252	WES	LC				C34.1	8013/3	lung - neuroend.	38.7452
253	WES	LC				C34.2	8246/4*	lung - neuroend.	26.137
254	WGS	negative				C34.0	8249/3	lung - neuroend.	42.8986
255	WES	negative				C34.3	8240/3	lung - neuroend.	51.9945
256	WGS	HC	yes			C90.0	9732/3	myeloid - multiple myeloma	38.2493
257	WGS	HC	yes			C90.0	9732/3	myeloid - multiple myeloma	38.7397
258	WGS	IC	yes		yes	C90.0	9732/3	myeloid - multiple myeloma	43.8548
259	WGS	IC	yes		yes	C90.0	9732/3	myeloid - multiple myeloma	43.2575
260	WGS	IC	yes			C90.0	9732/3	myeloid - multiple myeloma	45.7342
261	WGS	negative				C90.0	9732/3	myeloid - multiple myeloma	35.8548
262	WGS	HC	yes			C56	8380/3	ovary - adenocarcinoma	44.8767
263	WGS	IC	yes			C56	8460/3	ovary - adenocarcinoma	36.663
264	WGS	IC	yes	yes		C56	8460/3	ovary - adenocarcinoma	42.3808
265	WGS	LC	yes			C56	8460/3	ovary - adenocarcinoma	34.3425
266	WGS	negative				C56	8450/3	ovary - adenocarcinoma	50.5452
267	WGS	negative				C56	8460/3	ovary - adenocarcinoma	67.5397
268	WGS	negative				C56	9110/3	ovary - adenocarcinoma	64.4986
269	WES	HC	yes	yes		C56	8620/3	ovary - carcinoma (NOS)	59.6137
270	WES	LC	yes			C56	8460/3	ovary - carcinoma (NOS)	71.6438
271	WES	LC				C56	8480/3	ovary - carcinoma (NOS)	20.9781
272	WES	negative				C56	8620/1	ovary - carcinoma (NOS)	45.1014
273	WES	negative				C56	8460/3	ovary - carcinoma (NOS)	36.3753
274	WES	negative				C56	8574/3	ovary - carcinoma (NOS)	29.7753
275	WES	negative				C56	8620/3	ovary - carcinoma (NOS)	35.811
276	WES	negative				C56	8441/3	ovary - carcinoma (NOS)	27.3699
277	WGS	HC			yes	C25.0	8140/3	pancreas - carcinoma (NOS)	38.389
278	WGS	HC		yes	yes	C25.9	8140/3	pancreas - carcinoma (NOS)	24.3205
279	WGS	HC				C25.8	8500/3	pancreas - carcinoma (NOS)	29.5863
280	WGS	HC	yes	yes	yes	C25.0	8010/3	pancreas - carcinoma (NOS)	43.4767
281	WGS	HC				C25.8	8010/3	pancreas - carcinoma (NOS)	37.0384
282	WGS	HC	yes			C25.2	8140/3	pancreas - carcinoma (NOS)	15.9671
283	WGS	HC	yes			C25.9	8550/3	pancreas - carcinoma (NOS)	44.8548
284	WGS	HC			yes	C25.1	8163/3	pancreas - carcinoma (NOS)	45.5945
285	WES	HC	yes	yes	yes	C25.0	8500/3	pancreas - carcinoma (NOS)	39.6082
286	WES	HC	yes		yes	C25.9	8500/3	pancreas - carcinoma (NOS)	NA
287	WES	HC	yes	yes	yes	C25.0	8500/3	pancreas - carcinoma (NOS)	40.5781
288	WES	HC				C25.1	8140/3	pancreas - carcinoma (NOS)	39.7973
289	WES	HC	yes		yes	C25.0	8481/3	pancreas - carcinoma (NOS)	34.4137
290	WES	HC	yes	yes		C25.8	8140/3	pancreas - carcinoma (NOS)	63.9068
291	WES	IC				C25.9	8140/3	pancreas - carcinoma (NOS)	24.3205
292	WES	IC	yes		yes	8500/3	C25.2	pancreas - carcinoma (NOS)	39.1041
293	WES	IC				C25.0	8500/3	pancreas - carcinoma (NOS)	49.2356
294	WGS	LC	yes			C25.0	8140/3	pancreas - carcinoma (NOS)	41.9945
295	WGS	LC				C25.0	8500/3	pancreas - carcinoma (NOS)	49.5452
296	WGS	LC				C25.9	8140/3	pancreas - carcinoma (NOS)	52.3068
297	WES	LC				C25.1	8480/3	pancreas - carcinoma (NOS)	51.9397
298	WES	LC				C25.1	8140/3	pancreas - carcinoma (NOS)	51.0384
299	WES	LC			yes	C25.0	8500/3	pancreas - carcinoma (NOS)	48.8548
300	WES	LC				C25.0	8140/3	pancreas - carcinoma (NOS)	47.4493
301	WGS	negative				C25.0	8453/3	pancreas - carcinoma (NOS)	49.7753
302	WGS	negative				C25.8	8010/3	pancreas - carcinoma (NOS)	49.2164
303	WES	negative				C25.0	8500/3	pancreas - carcinoma (NOS)	44.611
304	WES	negative				C25.8	8500/3	pancreas - carcinoma (NOS)	45.2137
305	WES	negative				C25.2	8560/3	pancreas - carcinoma (NOS)	44.2411
306	WES	negative				C25.0	8140/3	pancreas - carcinoma (NOS)	43.1479
307	WES	negative				C25.9	8154/3	pancreas - carcinoma (NOS)	29.6329
308	WES	negative				C25.0	8500/3	pancreas - carcinoma (NOS)	28.7973
309	WES	negative				C25.8	8140/3	pancreas - carcinoma (NOS)	64.3151
310	WES	negative				C25.0	8500/3	pancreas - carcinoma (NOS)	48.3233
311	WES	negative				C25.9	8140/3	pancreas - carcinoma (NOS)	36.5671
312	WES	negative				C25.2	8500/3	pancreas - carcinoma (NOS)	71.1589
313	WES	negative				C25.0	8500/3	pancreas - carcinoma (NOS)	49.2027
314	WGS	HC	yes			C25.2	8246/4*	pancreas - neuroend.	49.3753
315	WGS	HC	yes			C25.2	8246/4*	pancreas - neuroend.	53.7425
316	WES	HC	yes	yes	yes	C25.0	8249/3	pancreas - neuroend.	54.0575
317	WES	HC	yes			D37.70	8249/3	pancreas - neuroend.	53.9205
318	WES	HC	yes	yes	yes	C25.9	8246/3	pancreas - neuroend.	44.1534
319	WES	HC	yes		yes	C25.2	8249/3	pancreas - neuroend.	38.6027
320	WGS	LC	yes	yes		C25.9	8249/3	pancreas - neuroend.	66.8767
321	WGS	LC				C25.2	8249/3	pancreas - neuroend.	49.6384
322	WGS	negative				C25.0	8246/3	pancreas - neuroend.	33.1014
323	WGS	negative				C25.1	8240/3	pancreas - neuroend.	19.0795
324	WGS	negative				C25.0	8246/4*	pancreas - neuroend.	66.3616
325	WGS	negative				C25.9	8249/3	pancreas - neuroend.	41.9589
326	WGS	negative				C25.9	8153/3	pancreas - neuroend.	35.6411
327	WGS	negative				C25.2	8246/3	pancreas - neuroend.	53.389
328	WGS	negative				C25.9	8249/3	pancreas - neuroend.	52.7589
329	WGS	negative				C25.9	8249/3	pancreas - neuroend.	34.7753
330	WGS	negative				C25.9	8249/3	pancreas - neuroend.	46.0411
331	WES	negative				C25.2	8151/3	pancreas - neuroend.	16.4822
332	WES	negative				C25.9	8249/3	pancreas - neuroend.	46.0411
333	WES	negative				C25.2	8249/3	pancreas - neuroend.	42.0795
334	WES	negative				C25.9	8246/3	pancreas - neuroend.	65.3836
335	WES	negative				C25.2	8249/3	pancreas - neuroend.	50.9315
336	WES	negative				C25.9	8249/3	pancreas - neuroend.	42.8712
337	WES	negative				C25.9	8249/3	pancreas - neuroend.	27.1534
338	WES	negative				C80.9	8013/3	pancreas - neuroend.	45.0055
339	WGS	HC	yes		yes	C47.4	9540/3	peripheral nerves - MPNST	61.3589
340	WGS	HC				C47.5	9540/3	peripheral nerves - MPNST	23.8027
341	WGS	HC	yes	yes	yes	C47.1	9540/3	peripheral nerves - MPNST	19.8575
342	WGS	HC	yes			C47.2	9540/3	peripheral nerves - MPNST	45.4438
343	WGS	HC	yes	yes	yes	C47.6	9540/3	peripheral nerves - MPNST	34.0356
344	WGS	HC	yes	yes	yes	C47.3	9540/3	peripheral nerves - MPNST	59.8274
345	WES	HC	yes		yes	C47.3	9540/3	peripheral nerves - MPNST	38.1397
346	WES	HC	yes	yes	yes	C47.5	9540/3	peripheral nerves - MPNST	41.6493
347	WES	HC	yes		yes	C47.4	9540/3	peripheral nerves - MPNST	31.8055
348	WES	IC		yes		C49.5	9540/3	peripheral nerves - MPNST	50.9753
349	WES	LC				C47.2	9540/3	peripheral nerves - MPNST	21.0575
350	WES	negative				C47.2	9540/3	peripheral nerves - MPNST	32.737
351	WES	negative				C47.0	9540/3	peripheral nerves - MPNST	29.526
352	WES	negative				C47.6	9540/3	peripheral nerves - MPNST	32.3479
353	WES	negative				9540/3	C49.5	peripheral nerves - MPNST	28.8493
354	WGS	HC	yes			C43.3	8720/3	skin - melanoma	46.0192
355	WGS	HC	yes	yes	yes	C43.6	8720/3	skin - melanoma	31.7342
356	WGS	HC	yes		yes	C43.5	8720/3	skin - melanoma	25.7781
357	WGS	HC	yes	yes		C43.3	8743/3	skin - melanoma	19.3836
358	WGS	HC	yes			C43.6	8744/3	skin - melanoma	55.8877
359	WES	HC	yes	yes	yes	C43.6	8744/3	skin - melanoma	46.4466
360	WES	HC	yes	yes	yes	C52	8730/3	skin - melanoma	43.7589
361	WES	HC	yes	yes	yes	C44.7	8720/3	skin - melanoma	32.2247
362	WES	HC	yes	yes	yes	C43.7	8720/3	skin - melanoma	47.2849
363	WES	HC	yes	yes	yes	C44.9	8720/3	skin - melanoma	36.3123
364	WES	HC				C43.7	8743/3	skin - melanoma	43.863
365	WES	HC	yes		yes	C43.7	8721/3	skin - melanoma	27.0959
366	WES	HC				C43.9	8730/3	skin - melanoma	17.7507
367	WES	HC	yes	yes	yes	C43.7	8744/3	skin - melanoma	39.6904
368	WES	HC	yes	yes	yes	C44.9	8721/3	skin - melanoma	41.4411
369	WES	HC			yes	C43.6	8720/3	skin - melanoma	44.8877
370	WES	IC	yes			C53.8	8730/3	skin - melanoma	24.8959
371	WES	LC				C43.3	8742/3	skin - melanoma	74.3041
372	WES	LC				C79.8	8720/3	skin - melanoma	63.674
373	WES	LC		yes	yes	C43.9	8720/3	skin - melanoma	37.8438
374	WES	LC				C43.6	8720/3	skin - melanoma	36.9562
375	WGS	negative				C44.7	8730/3	skin - melanoma	26.589
376	WGS	negative				C43.9	8720/3	skin - melanoma	51.0192
377	WES	negative				C43.9	8720/3	skin - melanoma	44.6521
378	WES	negative				C43.3	8720/3	skin - melanoma	46.0192
379	WES	negative				C43.5	8721/3	skin - melanoma	33.2466
380	WES	negative				C43.9	8720/3	skin - melanoma	38.7123
381	WES	negative				C43.9	8722/3	skin - melanoma	39.6795
382	WES	negative					9823/3	skin - melanoma	NA
383	WES	HC	yes	yes	yes	C49.4	8810/3	soft tissue - fibrosarcoma	21.5315
384	WES	HC	yes	yes		C49.5	8810/3	soft tissue - fibrosarcoma	33.9123
385	WES	HC	yes	yes		C44.4	8832/3	soft tissue - fibrosarcoma	45.6548
386	WES	HC	yes	yes	yes	C49.2	8811/3	soft tissue - fibrosarcoma	26.1726
387	WES	IC	yes		yes	C40.2	8810/3	soft tissue - fibrosarcoma	31.0219
388	WES	negative				C31.8	8811/3	soft tissue - fibrosarcoma	49.6548
389	WES	negative				C49.5	8811/3	soft tissue - fibrosarcoma	53.4603
390	WES	negative					8810/3	soft tissue - fibrosarcoma	47.4986
391	WGS	HC	yes	yes	yes	C55	8890/3	soft tissue - leiomyosarcoma	44.5918
392	WGS	HC	yes		yes	C49.2	8890/3	soft tissue - leiomyosarcoma	41.2192
393	WGS	HC	yes	yes	yes	C55	8890/3	soft tissue - leiomyosarcoma	59.5863
394	WGS	HC	yes		yes	C55	8890/3	soft tissue - leiomyosarcoma	40.6986
395	WGS	HC	yes		yes		8890/3	soft tissue - leiomyosarcoma	28.5068
396	WGS	HC	yes		yes	C79.88	8890/3	soft tissue - leiomyosarcoma	55.0712
397	WGS	HC	yes		yes	C49.4	8890/3	soft tissue - leiomyosarcoma	69.0521
398	WGS	HC	yes	yes	yes	C55	8890/3	soft tissue - leiomyosarcoma	47.2959
399	WGS	HC	yes	yes	yes	C49.5	8890/3	soft tissue - leiomyosarcoma	39.8521
400	WGS	HC	yes	yes	yes	C55	8890/3	soft tissue - leiomyosarcoma	48.6658
401	WGS	HC	yes	yes	yes	C55	8890/3	soft tissue - leiomyosarcoma	64.7123
402	WGS	HC	yes	yes	yes		8890/3	soft tissue - leiomyosarcoma	44.9534
403	WGS	HC	yes	yes	yes	C55	8890/3	soft tissue - leiomyosarcoma	56.7041
404	WGS	HC	yes	yes	yes	C18.7	8890/3	soft tissue - leiomyosarcoma	38.263
405	WGS	HC	yes	yes	yes	C63.2	8890/3	soft tissue - leiomyosarcoma	35.3
406	WGS	HC	yes	yes	yes	C54.9	8890/3	soft tissue - leiomyosarcoma	55.0986
407	WGS	HC	yes	yes		C55	8890/3	soft tissue - leiomyosarcoma	56.9945
408	WGS	HC	yes	yes	yes	C38.0	8890/3	soft tissue - leiomyosarcoma	50.7836
409	WGS	HC	yes	yes	yes	C55	8890/3	soft tissue - leiomyosarcoma	53.9288
410	WES	HC	yes	yes	yes	C53.9	8890/3	soft tissue - leiomyosarcoma	50.9644
411	WES	HC	yes		yes	C49.4	8890/3	soft tissue - leiomyosarcoma	45.126
412	WES	HC	yes	yes	yes	C55	8890/3	soft tissue - leiomyosarcoma	48.137
413	WES	HC	yes	yes	yes	C49.3	8890/3	soft tissue - leiomyosarcoma	37.7096
414	WES	HC	yes		yes	8890/3	C49.5	soft tissue - leiomyosarcoma	63.1589
415	WES	HC	yes		yes	C49.2	8890/3	soft tissue - leiomyosarcoma	46.7644
416	WES	HC	yes		yes	C49.4	8890/3	soft tissue - leiomyosarcoma	42.789
417	WES	HC	yes	yes	yes	C55	8890/3	soft tissue - leiomyosarcoma	58.2164
418	WES	HC	yes	yes	yes	C54.9	8890/3	soft tissue - leiomyosarcoma	32.7726
419	WES	HC	yes	yes	yes	C49.4	8890/3	soft tissue - leiomyosarcoma	47.3808
420	WES	HC		yes		C49.4	8890/3	soft tissue - leiomyosarcoma	65.4822
421	WES	HC		yes		C48.0	8890/3	soft tissue - leiomyosarcoma	41.6027
422	WES	HC	yes		yes	C48.0	8890/3	soft tissue - leiomyosarcoma	47.7699
423	WES	HC	yes		yes	C49.2	8890/3	soft tissue - leiomyosarcoma	25.2548
424	WES	HC	yes		yes	C54.9	8890/3	soft tissue - leiomyosarcoma	58.1041
425	WGS	IC	yes			C49.3	8890/3	soft tissue - leiomyosarcoma	51.4712
426	WGS	IC			yes	C56	8890/3	soft tissue - leiomyosarcoma	55.1425
427	WES	IC	yes	yes		C49.2	8890/3	soft tissue - leiomyosarcoma	40.9534
428	WES	IC	yes	yes	yes	C48.0	8890/3	soft tissue - leiomyosarcoma	40.0438
429	WES	IC	yes		yes	C49.3	8890/3	soft tissue - leiomyosarcoma	44.0986
430	WES	IC			yes	C48.0	8890/3	soft tissue - leiomyosarcoma	69.7
431	WGS	LC				C55	8890/3	soft tissue - leiomyosarcoma	53.9562
432	WES	LC	yes			C25.0	8890/3	soft tissue - leiomyosarcoma	48.9945
433	WES	LC	yes			C48.1	8890/3	soft tissue - leiomyosarcoma	58.4603
434	WES	LC				C17.9	8890/3	soft tissue - leiomyosarcoma	51.2575
435	WES	LC				C49.4	8890/3	soft tissue - leiomyosarcoma	32.1808
436	WES	LC	yes		yes	C48.0	8890/3	soft tissue - leiomyosarcoma	38.8904
437	WES	LC	yes		yes	C48.0	8890/3	soft tissue - leiomyosarcoma	20.9096
438	WGS	negative				C48.0	8890/3	soft tissue - leiomyosarcoma	56.211
439	WGS	negative				C48.0	8890/3	soft tissue - leiomyosarcoma	42.4712
440	WGS	negative				C64	8890/3	soft tissue - leiomyosarcoma	42.8548
441	WGS	negative				C49.5	8890/3	soft tissue - leiomyosarcoma	44.9562
442	WES	negative						soft tissue - leiomyosarcoma	57.4247
443	WES	negative				C25.0	8890/3	soft tissue - leiomyosarcoma	54.9918
444	WES	negative				C67.9	8890/3	soft tissue - leiomyosarcoma	72.9616
445	WES	negative				C49.5	8890/3	soft tissue - leiomyosarcoma	50.8603
446	WGS	HC	yes		yes	C48.0	8855/3	soft tissue - liposarcoma	57.9205
447	WGS	HC	yes	yes	yes	C48.0	8858/3	soft tissue - liposarcoma	42.4356
448	WGS	HC	yes			C48.0	8858/3	soft tissue - liposarcoma	35.7425
449	WGS	HC	yes	yes		C48.0	8858/3	soft tissue - liposarcoma	47.0904
450	WGS	HC	yes		yes	C48.0	8854/3	soft tissue - liposarcoma	55.5315
451	WGS	HC	yes		yes	C48.0	8858/3	soft tissue - liposarcoma	54.8411
452	WGS	HC	yes			C48.0	8858/3	soft tissue - liposarcoma	64.2
453	WGS	HC	yes			C48.0	8858/3	soft tissue - liposarcoma	38.3753
454	WGS	HC	yes	yes	yes	C49.2	8858/3	soft tissue - liposarcoma	54.2247
455	WGS	HC	yes	yes	yes	C48.0	8858/3	soft tissue - liposarcoma	71.6795
456	WGS	HC	yes			C48.0	8851/3	soft tissue - liposarcoma	37.4137
457	WGS	HC				C49.2	8858/3	soft tissue - liposarcoma	62.1425
458	WGS	HC	yes	yes	yes	C49.4	8858/3	soft tissue - liposarcoma	52.8575
459	WES	HC	yes	yes	yes	C48.0	8854/3	soft tissue - liposarcoma	52.8137
460	WES	HC	yes	yes		C48.0	8850/3	soft tissue - liposarcoma	42.5178
461	WES	HC	yes	yes		C22.0	8858/3	soft tissue - liposarcoma	37.5644
462	WES	HC	yes			C34.3	8858/3	soft tissue - liposarcoma	43.8384
463	WES	HC	yes	yes		C48.0	8850/3	soft tissue - liposarcoma	37.6521
464	WES	HC	yes	yes	yes	C48.0	8858/3	soft tissue - liposarcoma	55.2438
465	WES	HC	yes			C63.1	8858/3	soft tissue - liposarcoma	45.0849
466	WES	HC	yes			C48.0	8851/3	soft tissue - liposarcoma	37.4137
467	WES	HC	yes	yes	yes		8854/3	soft tissue - liposarcoma	22.6986
468	WGS	LC				C49.4	8852/3	soft tissue - liposarcoma	46.8301
469	WGS	negative				C34.9	8852/3	soft tissue - liposarcoma	50.0493
470	WGS	negative				C49.2	8852/3	soft tissue - liposarcoma	33.4521
471	WGS	negative				C49.4	8852/3	soft tissue - liposarcoma	18.5781
472	WGS	negative				C49.2	8852/3	soft tissue - liposarcoma	46.0521
473	WGS	negative				C49.2	8852/3	soft tissue - liposarcoma	34.126
474	WGS	negative				C49.4	8855/3	soft tissue - liposarcoma	38.4548
475	WGS	negative				C49.2	8852/3	soft tissue - liposarcoma	45.9945
476	WGS	negative				C48.0	8852/3	soft tissue - liposarcoma	25.9973
477	WES	negative				C49.2	8852/3	soft tissue - liposarcoma	36.2247
478	WES	negative				C49.2	8852/3	soft tissue - liposarcoma	43.6329
479	WGS	HC	yes	yes	yes	C48.0	8900/3	soft tissue - sarcoma (NOS)	19.4411
480	WGS	HC				C49.1	8800/3	soft tissue - sarcoma (NOS)	54.5534
481	WGS	HC	yes	yes	yes	C49.2	8801/3	soft tissue - sarcoma (NOS)	37.6137
482	WGS	HC	yes			C17.0	8801/3	soft tissue - sarcoma (NOS)	29.6219
483	WGS	HC	yes	yes		C54.1	8930/3	soft tissue - sarcoma (NOS)	34.0575
484	WGS	HC	yes	yes	yes	C49.5	8800/3	soft tissue - sarcoma (NOS)	49.0301
485	WGS	HC	yes		yes	C49.0	8910/3	soft tissue - sarcoma (NOS)	45.8959
486	WGS	HC	yes		yes	C49.9	8800/3	soft tissue - sarcoma (NOS)	66.7479
487	WGS	HC	yes	yes	yes	C49.2	8800/3	soft tissue - sarcoma (NOS)	56.3425
488	WGS	HC	yes			C49.1	8901/3	soft tissue - sarcoma (NOS)	54.8904
489	WGS	HC	yes			C49.4	9220/3	soft tissue - sarcoma (NOS)	52.6767
490	WGS	LC				C49.0	8805/3	soft tissue - sarcoma (NOS)	37.7452
491	WGS	LC			yes	C48.0	8804/3	soft tissue - sarcoma (NOS)	38.0055
492	WGS	LC			yes	C49.1	9044/3	soft tissue - sarcoma (NOS)	22.9671
493	WGS	negative				D48.1	8821/1	soft tissue - sarcoma (NOS)	18.7945
494	WGS	negative				C49.2	9231/3	soft tissue - sarcoma (NOS)	47.7507
495	WGS	negative				C49.3	8805/3	soft tissue - sarcoma (NOS)	48.2192
496	WGS	negative				C49.9	8830/3	soft tissue - sarcoma (NOS)	50.9726
497	WGS	negative				C49.5	9581/3	soft tissue - sarcoma (NOS)	28.6384
498	WGS	negative				C49.0	9040/3	soft tissue - sarcoma (NOS)	29.4904
499	WGS	HC	yes	yes	yes	C48.2	8461/3	stomach - carcinoma (NOS)	50.2575
500	WGS	HC	yes			C16.8	8140/3	stomach - carcinoma (NOS)	45.4027
501	WGS	HC	yes	yes	yes	C16.0	8010/3	stomach - carcinoma (NOS)	45.8
502	WGS	HC	yes	yes	yes	C16.9	8490/3	stomach - carcinoma (NOS)	38.7534
503	WGS	HC	yes	yes	yes	C16.0	8140/3	stomach - carcinoma (NOS)	39.3589
504	WES	HC	yes	yes	yes	C16.0	8144/3	stomach - carcinoma (NOS)	51.8849
505	WES	HC	yes	yes	yes	C16.0	8140/3	stomach - carcinoma (NOS)	46.5041
506	WES	HC	yes	yes		C15.5	8140/3	stomach - carcinoma (NOS)	47.537
507	WES	HC	yes			C16.0	8140/3	stomach - carcinoma (NOS)	69.674
508	WGS	IC	yes			C16.9	8490/3	stomach - carcinoma (NOS)	30.9397
509	WES	IC	yes	yes		C16.0	8140/3	stomach - carcinoma (NOS)	38.8658
510	WES	IC		yes		C16.9	8140/3	stomach - carcinoma (NOS)	37.1479
511	WES	LC				C16.0	8140/6	stomach - carcinoma (NOS)	30.0521
512	WES	LC		yes		C16.0	8140/3	stomach - carcinoma (NOS)	41.1315
513	WGS	negative				C17.0	8140/3	stomach - carcinoma (NOS)	64.1
514	WGS	negative				C16.3	8490/3	stomach - carcinoma (NOS)	38.4
515	WGS	negative				D20.1	8821/1	stomach - carcinoma (NOS)	33.274
516	WGS	negative				C17.0	8140/3	stomach - carcinoma (NOS)	37.3178
517	WES	negative				C16.0	8255/3	stomach - carcinoma (NOS)	30.0877
518	WES	negative				C16.9	8140/3	stomach - carcinoma (NOS)	47.9096
519	WES	negative				C17.1	8480/3	stomach - carcinoma (NOS)	45.0301
520	WES	negative				C16.5	8140/3	stomach - carcinoma (NOS)	39.3233
521	WES	negative				C16.2	8255/3	stomach - carcinoma (NOS)	30.8904
522	WES	negative				C16.2	8490/3	stomach - carcinoma (NOS)	42.4466
523	WES	negative				C16.9	8140/3	stomach - carcinoma (NOS)	36.8521
524	WES	negative				C16.9	8490/3	stomach - carcinoma (NOS)	42.789
525	WES	negative				C16.8	8010/3	stomach - carcinoma (NOS)	31.263
526	WGS	HC	yes			C17.9	8936/3	stomach - GIST	42.5096
527	WGS	HC	yes				8811/3	stomach - GIST	50.2767
528	WGS	HC				C17.2	8936/3	stomach - GIST	42.2658
529	WGS	HC				C16.6	8936/3	stomach - GIST	32.263
530	WGS	HC	yes			C16.9	8936/3	stomach - GIST	70.8904
531	WES	HC				C17.8	8936/3	stomach - GIST	49.2849
532	WGS	IC			yes	C17.1	8936/3	stomach - GIST	69.3342
533	WES	IC			yes	C17.9	8936/3	stomach - GIST	59.3699
534	WES	IC	yes			C17.1	8936/3	stomach - GIST	47.3151
535	WES	IC				C17.2	8936/3	stomach - GIST	42.2658
536	WES	IC				C17.9	8936/3	stomach - GIST	27.3123
537	WGS	LC				C16.9	8936/3	stomach - GIST	28.1233
538	WGS	LC				C17.2	8936/3	stomach - GIST	47.0274
539	WES	LC				C17.9	8936/3	stomach - GIST	43.9342
540	WES	LC	yes			C17.9	8936/3	stomach - GIST	33.0795
541	WES	LC		yes		C16.9	8936/3	stomach - GIST	28.2055
542	WGS	negative				C17.9	8936/3	stomach - GIST	33.0164
543	WGS	negative				C17.1	8936/3	stomach - GIST	30.6274
544	WGS	negative				C17.9	8936/3	stomach - GIST	49.4521
545	WGS	negative				C17.9	8936/3	stomach - GIST	61.7562
546	WGS	negative				C16.9	8936/3	stomach - GIST	26.5096
547	WGS	negative				C16.9	8936/3	stomach - GIST	23.9973
548	WGS	negative				C16.9	8936/3	stomach - GIST	30.7562
549	WGS	negative				C17.9	8936/3	stomach - GIST	38.2082
550	WGS	negative				C16.9	8936/3	stomach - GIST	50.8548
551	WGS	negative				C17.9	8936/3	stomach - GIST	27.3123
552	WGS	negative				C17.9	8936/3	stomach - GIST	46.7123
553	WES	negative				C26.0	8936/3	stomach - GIST	46.537
554	WES	negative				C17.1	8936/3	stomach - GIST	30.6274
555	WES	negative				C17.9	8936/3	stomach - GIST	49.4521
556	WES	negative				C17.9	8936/3	stomach - GIST	45.7342
557	WES	negative				C16.9	8936/3	stomach - GIST	59.3644
558	WES	negative				C16.9	8936/3	stomach - GIST	26.5096
559	WES	negative				C26.0	8936/3	stomach - GIST	33.9205
560	WES	negative				C16.9	8936/3	stomach - GIST	23.9973
561	WES	negative				C16.6	8936/3	stomach - GIST	32.263
562	WES	negative				C16.9	8936/3	stomach - GIST	40.9123
563	WES	negative				C26.0	8936/3	stomach - GIST	38.9808
564	WES	negative				C16.9	8936/3	stomach - GIST	50.8548
565	WES	negative				C17.9	8936/3	stomach - GIST	46.7123
566	WES	negative				C16.9	8936/3	stomach - GIST	17.7233
567	WGS	HC	yes	yes	yes	C16.0	8244/3	stomach - neuroend.	50.5973
568	WGS	negative				C17.9	8249/3	stomach - neuroend.	48.3151
569	WGS	negative				C17.2	8249/3	stomach - neuroend.	51.1726
570	WGS	negative				C16.0	8246/3	stomach - neuroend.	66.6027
571	WGS	negative				C17.2	8240/3	stomach - neuroend.	53.7753
572	WES	HC				C67.9	8120/3	urinary - carcinoma (NOS)	51.4219
573	WES	HC	yes	yes		C65	8131/3	urinary - carcinoma (NOS)	44.537
574	WES	HC	yes			C67.7	8010/3	urinary - carcinoma (NOS)	36.5753
575	WES	IC				C76.3	8010/3	urinary - carcinoma (NOS)	46.3452
576	WES	LC	yes	yes	yes	C67.7	8010/3	urinary - carcinoma (NOS)	33.4027
577	WES	LC				C67.7	8010/3	urinary - carcinoma (NOS)	40.0164
578	WES	negative				C64	8023/3	urinary - carcinoma (NOS)	19.0356
579	WES	negative				C65	8120/3	urinary - carcinoma (NOS)	46.8384
580	WES	negative				C67.9	8120/3	urinary - carcinoma (NOS)	47.2082
581	WES	negative				C68.0	8310/3	urinary - carcinoma (NOS)	47.0932
582	WGS	HC	yes		yes	C11.8	8200/3	˂ 5 cases	35.3014
583	WGS	HC				C33	8200/3	˂ 5 cases	59.8082
584	WGS	negative				C11.9	8200/3	˂ 5 cases	24.5562
585	WGS	negative				C44.2	8200/3	˂ 5 cases	42.5397
586	WGS	LC				C64	8312/3	˂ 5 cases	32.0575
587	WGS	LC				C64	8317/3	˂ 5 cases	42.5425
588	WGS	negative				C64	8312/3	˂ 5 cases	49.474
589	WGS	negative				C64	8318/3	˂ 5 cases	50.5863
590	WGS	negative				C49.5	9260/3	˂ 5 cases	49.9808
591	WGS	negative					9260/3	˂ 5 cases	14.6603
592	WGS	negative				C49.6	9260/3	˂ 5 cases	20.0877
593	WGS	HC	yes			C31.8	8810/3	˂ 5 cases	56.1315
594	WGS	negative				C49.5	8810/3	˂ 5 cases	51.5753
595	WGS	negative				C41.2	8810/3	˂ 5 cases	18.863
596	WGS	HC	yes			C67.9	8890/3	˂ 5 cases	59.7753
597	WGS	HC	yes	yes	yes	C67.9	8041/3	˂ 5 cases	72.0849
598	WGS	HC	yes		yes	C67.2	8120/3	˂ 5 cases	39.8329
599	WGS	negative				C65	8120/3	˂ 5 cases	46.8384
600	WGS	HC	yes	yes	yes	C61	8013/3	˂ 5 cases	47.2493
601	WGS	HC	yes		yes	C49.0	8010/3	˂ 5 cases	23.5808
602	WGS	HC				C71.2	9440/3	˂ 5 cases	32.4137
603	WGS	HC	yes	yes	yes	C30.0	8410/3	˂ 5 cases	51.4877
604	WGS	HC	yes					˂ 5 cases	51.5397
605	WGS	HC	yes		yes	C15.9	8083/3	˂ 5 cases	42.4301
606	WGS	HC			yes	C02.9	8480/3	˂ 5 cases	62.263
607	WGS	HC	yes			C79.5	8140/3	˂ 5 cases	52.1562
608	WGS	HC	yes		yes	C41.8	9370/3	˂ 5 cases	65.3973
609	WGS	HC	yes	yes	yes	C41.4	9370/3	˂ 5 cases	49.8192
610	WGS	HC	yes			C40.0	9220/3	˂ 5 cases	38.6986
611	WGS	HC	yes			C61	8574/3	˂ 5 cases	50.463
612	WGS	HC	yes		yes	C61	8041/3	˂ 5 cases	49.6603
613	WGS	HC	yes			C38.3	8041/3	˂ 5 cases	25.4
614	WGS	IC	yes		yes	C91.6	9837/3	˂ 5 cases	55.9507
615	WGS	IC		yes		C83.7	9687/3	˂ 5 cases	21.5041
616	WGS	IC				C37	8586/3	˂ 5 cases	37.8219
617	WGS	IC				C21.8	8249/3	˂ 5 cases	53.674
618	WGS	LC				C41.9	9260/3	˂ 5 cases	27.9233
619	WGS	negative				C25.8	8971/3	˂ 5 cases	30.1397
620	WGS	negative				C37	8584/3	˂ 5 cases	45.3397
621	WGS	negative				C95.0	9801/3	˂ 5 cases	27.9671
622	WGS	negative						˂ 5 cases	73.2219
623	WGS	negative				C49.3	8806/3	˂ 5 cases	28.874
624	WGS	negative				D32.0	9530/0	˂ 5 cases	15.4027
625	WGS	negative				C72.9	9394/1	˂ 5 cases	24.011
626	WGS	negative				C37	8070/3	˂ 5 cases	52.263
627	WGS	negative				C25.2	8971/3	˂ 5 cases	20.2521
628	WGS	negative				C56	8620/1	˂ 5 cases	47.7781
629	WGS	negative				C49.0	9220/3	˂ 5 cases	43.3644
630	WGS	negative				C20	8246/3	˂ 5 cases	43.9836
631	WGS	negative				C69.3	8720/3	˂ 5 cases	42.874
632	WGS	negative				C83.3	9680/3	˂ 5 cases	37.5589
633	WGS	negative				C49.2	9120/3	˂ 5 cases	41.4932
634	WGS	negative				C50.9	9120/3	˂ 5 cases	41.5781
	Tumor entity	Median age of patients (years)
	Entire cohort	42.3
	adrenal gland - adr. carcinoma	37.7589
	biliary - cholangiocarcinoma	41.4027
	bone - osteosarcoma	23.2
	breast - carcinoma (NOS)	37.8
	colorectal - carcinoma (NOS)	41.8685
	female urogenital - carcinoma (NOS)	42.1178
	Germ cell tumor	32.1562
	head - saliv. gland tumor	50.5507
	liver - adenocarcinoma	47.0493
	lung - carcinoma (NOS)	45
	lung - neuroend.	42.9
	myeloid - multiple myeloma	40.9986
	ovary - carcinoma (NOS)	42.3808
	pancreas - carcinoma (NOS)	44.426
	pancreas - neuroend.	46.0411
	peripheral nerves - MPNST	32.737
	skin - melanoma	39.6849
	soft tissue - fibrosarcoma	39.7836
	soft tissue - leiomyosarcoma	48.137
	soft tissue - liposarcoma	43.8
	soft tissue - sarcoma (NOS)	41.9507
	stomach - carcinoma (NOS)	39.4
	stomach - GIST	42.2658
	stomach - neuroend.	51.1726
	urinary - carcinoma (NOS)	45.4411
	˂ 3 cases per entity	42.9
