# Supplementary material for: The landscape of chromothripsis across adult cancer types
Source: Nat Commun. 2020 May 8;11:2320. doi: 10.1038/s41467-020-16134-7 (PMC7210959; doi:10.1038/s41467-020-16134-7)
Supplement: Supplementary file 4 — Supplementary Data 2 [file 41467_2020_16134_MOESM4_ESM.xlsx]

## Sheet: Supplementary data 2
Case ID	Visual chromothripsis scoring results				ShatterSeek scoring		Comparison of visual scoring results and ShatterSeek output		Noise level of the sequencing data
	Case score	Chromosomes, affected by high confidence chromothripsis	Chromosomes, affected by intermediate confidence chromothripsis	Chromosomes, affected by low confidence chromothripsis	Case score	Chromosomes affected by chromothripsis	Match	Reasons for mismatch
540	HC	20		9	positive	20	match
206	HC	7, 12	1, 6		positive	7, 12	match
330	negative			negative	negative		match		noisy
48	HC	2, 3, 5, 10, 11		1, 8, 13, 15, 23	positive	1-7, 9, 10, 13, 17, 19, 20	partial match	potential overscore of ShatterSeek, missed chromosome 11 in ShatterSeek due to the "connectivity" issue
614	IC		9, 20	3	positive	3, 9	partial match	missed chromosome 20 in ShatterSeek due to the "connectivity" issue	very noisy
86	HC	20	5, 16	3, 4, 6	positive	2, 4, 20	partial match
309	negative				positive	12, 17	mismatch	noise	noisy
586	HC	19	4		positive	1, 3, 19	mismatch
259	LC			4, 7	positive	4	partial match	no 50 Mb limit in ShatterSeek
87	HC	17, 23		14	positive	17, 23	match
493	HC	8, 11, 14		3, 15, 17, 23	positive	1, 11, 14, 17, 23	partial match
400	negative				negative		match
28	HC	1, 2, 3, 4, 5, 6, 7, 8, 9, 10, 11, 14, 15, 16, 17, 18, 19, 22, 23	20	13	positive	1-7, 9-11, 14, 15, 17-23	match
460	HC	8, 11, 12, 21, 22	1, 9		positive	2, 8-12, 21, 22	match
607	HC	12		9, 16	positive	9, 12	match		very noisy
618	LC			22	positive	22	match
483	negative				negative		match
495	HC	21		3	positive	3, 13, 21	partial match		very noisy
582	negative				negative		match		noisy
557	negative				negative		match
391	negative				positive	8	mismatch	noise	very noisy
558	negative				negative		match
253	HC	19		2, 18	positive	2, 4, 7	mismatch	noise	noisy
214	HC	2, 6, 12	8		positive	2, 3, 6, 9, 12	partial match
187	HC	1, 2, 3, 6, 8, 11, 12, 14, 16, 17, 20	7	4, 19, 22	positive	1-3, 7, 8, 10, 12, 14, 15, 19, 20	match
603	HC	2, 15, 17	9, 23	3, 8	positive	1, 2, 3, 8, 10, 15, 17, 19, 22, 23	partial match		noisy
392	negative				negative		match
461	HC	2, 4, 6, 7, 9, 11, 12, 13		8	positive	2, 4, 6, 7, 9, 11-13, 21, 23	match
619	negative				negative		match
559	negative				negative		match
393	negative				negative		match		noisy
207	negative				negative		match
23	negative				negative		match
560	negative				negative		match
220	negative				negative		match
216	negative				negative		match		noisy
229	HC	1, 12, 17, 18	8, 19	7, 11, 18, 20	positive	1, 8, 12, 19	partial match
610	HC	17, 18	6		positive	6, 18	partial match		noisy
100	HC	3, 6	4, 17	1, 23	positive	3, 14	mismatch
507	negative				negative		match
494	HC	17			positive	2, 11, 12, 17	partial match	2, 3, 4, 5, 9, 10, 11, 12, 19: probably rearranged, not possible to exclude noise	very noisy
138	negative				negative		match
554	negative				negative		match
601	HC	2, 4			positive	2, 4	match		very noisy
89	HC	6, 7, 10	19	1, 12, 17, 18	positive	4, 6, 7, 9, 10, 12, 18, 20	partial match
602	HC	12			positive	2, 3, 8, 10, 12, 17	partial match
406	HC	3, 17, 18	10	4	positive	17, 18, 19	partial match
633	negative				negative		match
288	HC	17		2	positive	2, 17	match
462	HC	2, 5, 12, 15, 20			positive	2, 5, 12, 15, 17, 20	match		noisy
287	HC	8			positive	1, 8	partial match
405	HC	12, 23	10	16	positive	2, 4, 8, 10, 12, 18, 23	partial match
262	negative				negative		match		noisy
362	HC	11, 13, 18			positive	7, 11, 13, 17, 18	partial match		noisy
484	negative				negative		match
331	negative				negative		match
631	negative				negative		match
463	HC	10, 17, 20			positive	9, 10, 12, 17, 20	partial match	noise, 12: not possible to count visually	noisy
496	HC	2, 11	1	3, 8	positive	10, 11	partial match
609	HC	2, 6, 10, 15, 16, 20		3, 4, 7, 12, 14	positive	1, 2, 3, 5, 6, 10, 15, 16, 20	partial match		noisy
24	negative				positive	1, 9, 11	mismatch	11 might be rearranged, not possible to count & exclude noise
137	negative				negative		match		noisy
254	HC	12		4, 5, 10	positive	4, 11, 12	partial match		noisy
620	negative				negative		match
407	HC	1, 13		5, 23	positive	1, 3, 13	partial match
497	HC	7, 12, 13, 19, 20		22	positive	7, 12, 13, 19	partial match
513	HC	1, 3, 4	8, 9	6, 7, 12, 18	positive	1-4, 7-12, 18, 19, 22	partial match		very noisy
408	HC	2, 13		4, 7, 8	positive	1-4, 6, 7, 8	partial match		noisy
310	negative				negative		match
514	HC	11		18	positive	7, 8, 11, 22	partial match
274	negative				positive	5, 10, 12	mismatch		noisy
217	negative				positive	3, 9	mismatch
266	IC		17	5	negative		mismatch
184	HC	17, 22		1, 7, 10	positive	1, 5, 22	partial match
621	negative				negative		match
498	HC	1, 5, 21	12, 13		positive	1, 3, 5, 8, 12, 13, 23	partial match	noise	very noisy
615	IC		2		positive	4	mismatch
90	HC	7	10	2, 20	positive	1, 3, 5, 7, 11, 20	partial match
630	negative				positive	3	mismatch
515	HC	6, 10, 11	12	2, 20	negative	6, 10, 11, 12, 23	partial match
573	negative				negative		match		very noisy
541	HC	3		5	positive	3	match
126	LC			10	negative		partial match		noisy
91	HC	20	18	19	positive	20	partial match
383	negative				positive	1, 9	mismatch		noisy
215	HC	17			negative		mismatch
171	negative				negative		mismatch		noisy
561	negative				negative		match
613	HC	10, 12, 23			positive	10, 12	partial match		very particular CT case
542	HC				negative		mismatch
409	HC	7, 20, 22	18	8, 16, 23	positive	7, 8, 18, 20, 22, 23	match		Only one of few "samples" of FY2EXE is positive & TC is 1
581	HC	1, 2, 12, 13, 19	3, 14	5, 6, 7, 10, 15, 16, 23	positive	1, 2, 3, 5, 8, 10, 13, 17, 18, 19	partial match		very noisy
264	HC	1		17	positive	1, 17	match
92	HC	10, 12		23	positive	10, 12, 23	match
347	HC	8, 14	2		positive	4, 14	partial match
606	HC	6			positive	6	match
248	negative				negative		match
363	HC	22		2, 7	positive	22	partial match
464	HC	11, 17	19	5	positive	2, 3, 4, 8, 11, 12, 17, 22	partial match	4, 5, 8, 12, 19, 22: rearranged, not possible to count visually
322	HC	2, 3, 5, 8, 9, 11, 12, 23			positive	2, 3, 9, 11, 12, 23	match
289	HC	20			negative		mismatch
292	HC	6			positive	6	match
551	LC			23	positive	23	partial match
221	negative				negative		match
222	HC	18	8	6, 7, 12	positive	11	mismatch
115	IC		3, 13		positive	3, 20	partial match
223	HC	11, 13, 22			positive	7, 9, 10	mismatch	17: rearranged, not possible to count	very noisy
455	negative				positive	11	mismatch
18	negative				positive	12	mismatch
364	HC	1, 11		6	positive	6	partial match
348	HC	4			positive	9, 12, 14, 17, 23	mismatch		very noisy
323	HC	3		9	positive	9	partial match		noisy
172	negative				positive	2, 6	mismatch
208	negative				negative		match
185	HC	13	12, 15	6, 7, 9, 17, 18	positive	3, 11, 12, 18	partial match
617	IC		16		positive	16	match		noisy
394	HC	20		14	positive	7, 8, 20	mismatch	noise	very noisy
25	negative				negative		match		noisy
44	negative				negative		match		noisy
410	HC	2, 14	7, 13, 17	1, 5, 6, 8	positive	2, 5, 13, 14	partial match
499	HC	11	7, 13		positive	1, 7, 11, 12, 22	partial match	12: rearranged, not possible to count
45	negative				positive	6	mismatch	6: rearranged, not CT, not possible to count	noisy
583	negative				negative		match		noisy
218	LC			11	negative		match
611	HC	4	11	9, 16, 21	positive	1-4, 9, 10, 19	partial match
224	HC	3, 8, 11, 18, 23	7		positive	1, 3, 7, 11, 18, 23	match		noisy
93	HC	7		3, 16	positive	1, 5, 7, 8, 10, 12, 13, 20	mismatch		very noisy
543	HC	2			positive	2	match
411	HC	16	1, 3	6, 19		6, 16	partial match
267	IC		20	15	positive	20	partial match
562	negative				negative		match
94	HC	6		8, 12, 18	positive	3, 5, 8, 16, 18	partial match		noisy
328	LC			7, 12	positive	12	partial match
14	LC			4	negative		match
452	negative				negative		match
623	negative				negative		match		noisy
135	negative				negative		match		noisy
605	HC	2, 3, 4, 6, 11	9, 15	1	positive	1, 2, 3, 4, 8, 11, 13	partial match
290	HC	6	17		positive	6, 8, 23	partial match		noisy
485	negative				negative		match		noisy
465	HC	3	5		positive	1, 3, 5, 9, 12, 16, 23	partial match	12, 16, 23: probably rearranged, not possible to count visually
500	HC	4	5	3, 15, 23	positive	5, 9	partial match		noisy
366	HC	1, 11		4	positive	1, 4, 5, 8, 11, 12, 17, 21	partial match
508	negative				negative		match
624	negative				negative		match
332	negative				negative		match		noisy
249	negative				positive	5, 9	mismatch		noisy
209	negative				negative		match		noisy
552	LC			23	negative		match		noisy
231	HC	11, 19		3, 4, 16	positive	8, 12, 16, 19, 23	partial match
127	LC			19	positive	8, 19	partial match		noisy
453	negative				positive	5	mismatch
13	IC		15	3, 6	positive	15	partial match
333	negative				negative		match
275	negative				positive	6	mismatch		noisy
412	HC	6, 7, 11, 12, 13		2, 10, 17, 20, 23	positive	2, 7, 11, 12, 13, 16, 17	partial match
595	negative				negative		match		noisy
29	HC	2, 4, 6, 8	1, 16, 19	7, 11	positive	1, 6, 8, 10, 11, 12	partial match
265	HC	4, 8	6, 19	7, 11	negative		mismatch		noisy
466	HC	12, 23			positive	12, 23	match
136	negative				positive	8, 13	mismatch
612	HC	1, 4, 10, 17, 20, 21	3, 8, 19	7, 12, 15, 16	positive	1, 2, 11, 12, 15, 18, 20	partial match
563	negative				negative		match		noisy
365	HC	7, 14, 17	8		positive	8	partial match
587	HC	3, 4, 5, 8, 11, 12	2, 13, 14	6, 7, 17	positive	2, 4, 5, 8, 11, 12, 13, 17, 19	partial match
334	negative				negative		match		noisy
564	negative				negative		match		noisy
522	IC		7	5	positive	1, 5, 7, 8, 11	partial match
101	HC	2			positive	2, 11	partial match
276	negative						match		noisy
401	negative				positive	2, 6	mismatch
102	HC	6, 14			positive	6, 14	match		noisy
21	HC	8, 11			positive	8, 11	match
445	LC			11	positive	2, 4, 11	partial match
550	negative				negative		match
228	negative				negative		match
269	negative				negative		match
26	negative				negative		match		noisy
527	negative				negative		match
302	LC			8, 20	positive	20, 22	partial match		noisy
625	negative				negative		match
414	HC	2, 14, 19	15	7	positive	1, 2, 11, 13, 14, 19	partial match
501	HC	2, 5, 23	6, 9, 11	4	positive	2, 4, 5, 6, 9, 23	match
116	IC		6		positive	6: 9 switches	match
285	HC	1			positive	1, 6	partial match
128	LC			23	positive	12, 14	mismatch		noisy
95	HC	3, 5	20	16, 18	positive	3, 5, 18	partial match
27	negative				negative		match
467	HC	1, 5			positive	1, 5, 8, 12	partial match	8, 12: probably rearranged, not possible to count visually
15	LC			2, 6	positive	4	mismatch
210	negative				negative		match		noisy
626	negative				negative		match
566	negative				negative		match		noisy
509	negative				negative		match
415	HC	7, 10, 18, 20, 22	17	1, 2, 9, 19	positive	1, 7, 10, 11, 18, 20, 22	partial match
245	LC			15	negative		match
502	HC	7, 20			positive	14, 20	partial match
219	LC			4	negative		match		noisy
468	HC	1, 2, 4, 6, 11, 12, 13, 23	3	7, 19	positive	1, 2, 4, 5, 7, 11-14, 18, 19, 23	match
416	HC	1, 7, 13, 16, 19	10	5, 8, 12	positive	1, 2, 7, 10, 12, 13, 16, 19, 20, 23	match
3	HC	12		7	positive	4, 5, 7, 10, 12	partial match
627	negative				negative		match
335	negative				positive	18	mismatch
4	HC	2	19	20	positive	10, 17, 19	partial match
482	LC			8	positive	12	mismatch
303	LC			4	positive	1	mismatch		noisy
616	IC		3		negative		match		noisy
629	negative				negative		match
240	IC		2	14	negative		match
349	HC	8, 15	3, 17, 18	7	positive	2, 6, 7, 8, 15, 17	partial match
270	HC	3, 17	1, 10	11, 16, 20	positive	12	mismatch
628	negative				negative		match		noisy
546	IC		19		negative		match
241	IC		23		negative		match
336	negative				negative		match
286	HC	1			positive	1	match
5	HC	5, 9			positive	5, 9	match
164	IC		18		positive	1, 8	mismatch		very noisy
584	negative				negative		match		noisy
337	negative				negative		match
486	negative				negative		match
585	negative				negative		match
211	negative				negative		match
268	IC		14	7, 12	negative		match
516	HC	4, 5, 6, 8, 11, 23	1, 3, 10, 12, 16, 19	2, 9	positive	1, 2, 4, 5, 7, 8, 10, 11, 12, 23	partial match
634	negative				negative		match		noisy
529	negative				negative		match
197	negative				positive	14	mismatch
469	HC	1, 2, 3, 4, 5, 6, 7, 8, 9, 11, 12, 13, 15, 16, 21, 22	19		positive	1, 2, 3, 4, 5, 6, 7, 8, 9, 11, 12, 13, 15, 16, 17, 19, 21, 22	match
117	IC		14, 15		positive	14, 15, 16	partial match		noisy
212	negative				negative		match
487	negative				negative		match
97	HC	8, 17			positive	8, 17	match		noisy
118	IC		8	10, 18, 23	positive	2, 8, 9, 11	partial match
530	negative				negative		match
49	HC	16	5, 11, 20		positive	5	partial match
30	HC	1, 2, 3, 4, 5, 6, 7, 8, 11, 12, 13, 15, 17, 18, 19, 20, 22	10	14	positive	1-3, 5, 7, 8, 10-13, 15, 17-20, 22	match
338	negative				negative		match		very noisy
329	LC			2	negative		match
225	HC	17	12		positive	12, 17	match
6	HC	4, 14, 23		15	positive	14	partial match
213	negative				negative		match
510	negative				negative		match		noisy
186	HC	17		16	positive	9, 12, 17	partial match
85	HC	1, 12			positive	3, 12	partial match
88	HC	9	21		positive	9	partial match
96	HC	8		5, 20	positive	5, 6, 8, 18, 20	partial match		very noisy
632	negative				negative		match
98	HC	14	12		positive	13, 14	partial match
47	HC	22		12	positive	22	partial match
