# Supplementary material for: The landscape of chromothripsis across adult cancer types
Source: Nat Commun. 2020 May 8;11:2320. doi: 10.1038/s41467-020-16134-7 (PMC7210959; doi:10.1038/s41467-020-16134-7)
Supplement: Supplementary file 5 — Supplementary Data 3 [file 41467_2020_16134_MOESM5_ESM.xlsx]

## Sheet: Supplementary data 3
Number of basepairs affected by chromothripsis and statistical enrichment of chromothriptic events on specific chromosomes in each tumour entity
(Permutation test, one-sided, corrected for multiple testing)
Tumor entity	Chromosome	Permuted-p	Corrected-p
adrenal gland - adr. carcinoma	19	1e-05	0.00115
soft tissue - liposarcoma	12	1e-05	0.00115
soft tissue - leiomyosarcoma	17	1e-05	0.00115
soft tissue - leiomyosarcoma	18	0.00034	0.0391
soft tissue - leiomyosarcoma	13	0.00036	0.0414
colorectal - carcinoma (NOS)	20	0.00168	0.1932
colorectal - carcinoma (NOS)	17	0.00337	0.38755
soft tissue - sarcoma (NOS)	11	0.00377	0.43355
adrenal gland - adr. carcinoma	15	0.00545	0.62675
soft tissue - leiomyosarcoma	20	0.00706	0.8119
soft tissue - leiomyosarcoma	19	0.00882	1
colorectal - carcinoma (NOS)	14	0.01301	1
adrenal gland - adr. carcinoma	22	0.01682	1
soft tissue - leiomyosarcoma	2	0.02169	1
adrenal gland - adr. carcinoma	17	0.02721	1
adrenal gland - adr. carcinoma	14	0.02875	1
soft tissue - liposarcoma	11	0.03368	1
colorectal - carcinoma (NOS)	21	0.03682	1
soft tissue - sarcoma (NOS)	21	0.04055	1
colorectal - carcinoma (NOS)	10	0.05474	1
colorectal - carcinoma (NOS)	3	0.05695	1
soft tissue - sarcoma (NOS)	1	0.07575	1
soft tissue - liposarcoma	21	0.08543	1
soft tissue - sarcoma (NOS)	7	0.1	1
colorectal - carcinoma (NOS)	6	0.11264	1
soft tissue - liposarcoma	2	0.12954	1
soft tissue - leiomyosarcoma	15	0.14597	1
soft tissue - sarcoma (NOS)	5	0.15787	1
soft tissue - liposarcoma	13	0.16021	1
soft tissue - leiomyosarcoma	7	0.17537	1
soft tissue - liposarcoma	22	0.1912	1
soft tissue - sarcoma (NOS)	12	0.20224	1
adrenal gland - adr. carcinoma	8	0.20673	1
soft tissue - liposarcoma	20	0.22433	1
colorectal - carcinoma (NOS)	12	0.25912	1
soft tissue - sarcoma (NOS)	4	0.2601	1
colorectal - carcinoma (NOS)	7	0.27034	1
adrenal gland - adr. carcinoma	5	0.28926	1
adrenal gland - adr. carcinoma	11	0.2926	1
soft tissue - sarcoma (NOS)	20	0.3038	1
colorectal - carcinoma (NOS)	8	0.31042	1
soft tissue - sarcoma (NOS)	17	0.32195	1
soft tissue - sarcoma (NOS)	2	0.3331	1
soft tissue - sarcoma (NOS)	19	0.33771	1
adrenal gland - adr. carcinoma	16	0.34124	1
soft tissue - liposarcoma	9	0.35294	1
soft tissue - leiomyosarcoma	12	0.36229	1
adrenal gland - adr. carcinoma	2	0.4229	1
adrenal gland - adr. carcinoma	12	0.44016	1
soft tissue - liposarcoma	3	0.44467	1
soft tissue - sarcoma (NOS)	9	0.44995	1
soft tissue - leiomyosarcoma	14	0.45003	1
soft tissue - liposarcoma	5	0.45313	1
soft tissue - leiomyosarcoma	22	0.45719	1
soft tissue - leiomyosarcoma	1	0.45783	1
colorectal - carcinoma (NOS)	5	0.46999	1
soft tissue - sarcoma (NOS)	13	0.51214	1
adrenal gland - adr. carcinoma	1	0.5223	1
soft tissue - leiomyosarcoma	21	0.63267	1
adrenal gland - adr. carcinoma	20	0.64643	1
colorectal - carcinoma (NOS)	19	0.69955	1
soft tissue - sarcoma (NOS)	6	0.70609	1
adrenal gland - adr. carcinoma	9	0.71061	1
soft tissue - liposarcoma	6	0.71814	1
colorectal - carcinoma (NOS)	18	0.73086	1
soft tissue - leiomyosarcoma	6	0.73753	1
soft tissue - liposarcoma	17	0.75662	1
soft tissue - leiomyosarcoma	16	0.76962	1
soft tissue - sarcoma (NOS)	14	0.77715	1
soft tissue - liposarcoma	19	0.8037	1
colorectal - carcinoma (NOS)	15	0.81508	1
adrenal gland - adr. carcinoma	6	0.82681	1
soft tissue - liposarcoma	16	0.83755	1
colorectal - carcinoma (NOS)	13	0.87064	1
soft tissue - liposarcoma	10	0.87682	1
colorectal - carcinoma (NOS)	9	0.90022	1
colorectal - carcinoma (NOS)	16	0.90756	1
adrenal gland - adr. carcinoma	10	0.93461	1
soft tissue - sarcoma (NOS)	8	0.93824	1
soft tissue - liposarcoma	7	0.94186	1
soft tissue - liposarcoma	1	0.95051	1
soft tissue - liposarcoma	8	0.95244	1
soft tissue - liposarcoma	15	0.95297	1
colorectal - carcinoma (NOS)	4	0.9762	1
soft tissue - liposarcoma	4	0.98078	1
adrenal gland - adr. carcinoma	7	0.98614	1
soft tissue - leiomyosarcoma	8	0.98939	1
soft tissue - leiomyosarcoma	4	0.98961	1
adrenal gland - adr. carcinoma	4	0.99016	1
soft tissue - leiomyosarcoma	11	0.99114	1
colorectal - carcinoma (NOS)	2	0.99259	1
soft tissue - liposarcoma	14	0.99323	1
colorectal - carcinoma (NOS)	1	0.99507	1
soft tissue - leiomyosarcoma	10	0.99508	1
soft tissue - leiomyosarcoma	5	0.99628	1
soft tissue - leiomyosarcoma	3	0.99818	1
soft tissue - leiomyosarcoma	9	0.99977	1
adrenal gland - adr. carcinoma	3	1	1
adrenal gland - adr. carcinoma	13	1	1
adrenal gland - adr. carcinoma	18	1	1
adrenal gland - adr. carcinoma	21	1	1
adrenal gland - adr. carcinoma	X	1	1
soft tissue - sarcoma (NOS)	3	1	1
soft tissue - sarcoma (NOS)	10	1	1
soft tissue - sarcoma (NOS)	15	1	1
soft tissue - sarcoma (NOS)	16	1	1
soft tissue - sarcoma (NOS)	18	1	1
soft tissue - sarcoma (NOS)	22	1	1
soft tissue - sarcoma (NOS)	X	1	1
colorectal - carcinoma (NOS)	11	1	1
colorectal - carcinoma (NOS)	22	1	1
colorectal - carcinoma (NOS)	X	1	1
soft tissue - liposarcoma	18	1	1
soft tissue - liposarcoma	X	1	1
soft tissue - leiomyosarcoma	X	1	1
