# Supplementary material for: The landscape of chromothripsis across adult cancer types
Source: Nat Commun. 2020 May 8;11:2320. doi: 10.1038/s41467-020-16134-7 (PMC7210959; doi:10.1038/s41467-020-16134-7)
Supplement: Supplementary file 6 — Supplementary Data 4 [file 41467_2020_16134_MOESM6_ESM.xlsx]

## Sheet: Supplementary data 4
Regression analysis on the number of fusion genes depending on the number of structural variants
1. For tumours with chromothripsis
	Estimate	Std error	t value	p-value
Intercept	5.05519	4.509316	1.121	0.264
SV count	0.056896	0.003986	14.274	<2e-16 ***
2. For tumours without chromothripsis
	Estimate	Std error	t value	p-value
Intercept	4.868338	1.039760	4.682	7.95e-06 ***
SV count	0.011930	0.002973	4.013	0.000108 ***
Recurrent fusion partner	Number of recurrences of this fusion in the cohort (supported by whole genome sequencing data)	Number of chromothripsis positive cases with this fusion (from total recurrent ones, indicated in B)	Tumour entities for which the recurrently gene fusions indicated in A are detected	Fusion partners of the recurrently fused genes indicated in A
CPM	7	5	soft tissue - liposarcoma,soft tissue - liposarcoma,soft tissue - liposarcoma,soft tissue - liposarcoma,soft tissue - liposarcoma,softtissue - neuroendo,soft tissue - liposarcoma	AC007115.3(71311),RP11-121E16.1(96943),CPM(11785),AC139931.1(134213),CPM(75425),AC139931.1(70573),DCN,ELK3,GNS,GRIP1,ITPR2,KCNMB4,NACA,NR1H4,RP11-143A12.3(70049),CTD-2215L10.1(50200),RP11-366L20.3,RP11-394J1.2,RP11-81H14.2,RP11-81H14.4(30747),RP11-254B13.1(34385),RPL23AP68(354615),RP11-248E9.1(221523),SLC17A8(50247),NR1H4(1402),USP44,UTP20
MDM2	8	4	soft tissue - liposarcoma,soft tissue - liposarcoma,stomach - carcinoma (NOS),soft tissue - liposarcoma,soft tissue - liposarcoma,soft tissue - liposarcoma,softtissue - neuroendo,soft tissue - sarcoma (NOS)	AC131213.1(23059),RP11-314D7.1(302253),AMDHD1,ATE1,CSRP2,FAM169B(14107),RP11-35O15.1(118462),FGFR2(2157),RP11-62L18.3(14810),RP11-1109F11.5(4731),POC1B(42628),RP11-164H13.1,RP11-264F23.3,RP11-335O4.1(25872),DYRK2(32479),RP4-794H19.2(50026),PHBP3(49938),RPS23P5(276222),CTD-2042D5.1(26767),TBL1Y,TCL1A,TERT
HMGA2	7	4	soft tissue - liposarcoma,soft tissue - liposarcoma,soft tissue - liposarcoma,peripheral nerves - MPNST,soft tissue - liposarcoma,soft tissue - liposarcoma,soft tissue - liposarcoma	AC131213.1(105895),RP11-314D7.1(219417),ANO4,C1orf43,DCN(9522),AC007115.3(1064),MGAT4C,MON2,RAI2(33575),RP1-272E8.1(38437),RN7SL88P(10615),ELK3(81518),RP11-121E16.1,RP11-248E9.7(100948),RPS4XP15(23019),RP11-248E9.7(80506),RPS4XP15(43461),RP11-256L6.4(35885),RN7SL88P(5693),RP11-702C7.2(19632),RP11-702C7.1(32440),RP11-812D23.1,RP11-81H14.2,SRGAP1,TMTC2,TRHDE
CPSF6	6	4	soft tissue - sarcoma (NOS),soft tissue - liposarcoma,soft tissue - liposarcoma,soft tissue - liposarcoma,soft tissue - liposarcoma,soft tissue - liposarcoma	CNOT2,GRIP1,HMGA2,LGR5,MGAT4C,RNU2-36P(206893),RP11-395D3.1(2126),RNY1P8(169643),MARK2P12(10865),RP11-167N24.3,RP11-511B23.2,RP11-587P21.3(42624),C12orf79(36169),TMBIM4,TMTC2,TRHDE,TRHDE-AS1
CTDSP2	6	4	glioblastoma,adrenal gland - adr. carcinoma,soft tissue - liposarcoma,soft tissue - liposarcoma,soft tissue - liposarcoma,soft tissue - liposarcoma	B4GALNT1,KIF5A,RALGPS2,RN7SKP207(157023),RP11-136H13.1(142197),RP11-110A12.2,RP11-171L9.1(60185),RP11-123M21.2(192666),RP11-314D7.2(414654),RP11-166B14.1(25695),RP11-410B16.1(68188),FAM19A2(39228),RP11-560A7.1(28574),CTD-2061E9.1(43256),RP11-560A7.1(62817),CTD-2061E9.1(9013),RP11-571M6.7,RP11-620J15.3(4674),XRCC6BP1(692),RPL21P103(72388),RP11-340M11.1(77343),snoU13(1571),RP11-571M6.1(4055),TACSTD…
CEP290	5	4	soft tissue - liposarcoma,softtissue - neuroendo,soft tissue - liposarcoma,biliary - cholangiocarc,soft tissue - liposarcoma	AC131213.1(162574),RP11-314D7.1(162738),AC131213.1(91305),RP11-314D7.1(234007),ATRNL1,CAPS2,CPSF6,CTDSP2(21452),RP11-620J15.2(1644),GLIPR1L2,MET,RP11-248E9.7(49871),RPS4XP15(74096),RPSAP52,SNORA9(94638),RPL21P110(22245)
NAV3	5	4	glioblastoma,soft tissue - liposarcoma,soft tissue - liposarcoma,peripheral nerves - MPNST,peripheral nerves - MPNST	AC091517.1(24149),RP11-316A16.1(41858),ANKS1B,ATF7,IFNG-AS1,OSBPL8,PAWR,PPEF1,RP11-171L9.1(60185),RP11-123M21.2(192666),RP11-43N5.1(154439),GS1-410F4.4(45321),RP11-793H13.10
SYT1	4	4	soft tissue - liposarcoma,soft tissue - liposarcoma,peripheral nerves - MPNST,glioblastoma	CTPS2,DCTN2,KIF5A,MGAT4C,PTPRR,RP11-567C2.1(20217),RP11-753N8.1(147898),RP11-834C11.3,RP11-834C11.4,RP11-834C11.6,SLC4A8(37157),SCN8A(43913)
FRS2	6	3	soft tissue - liposarcoma,soft tissue - liposarcoma,soft tissue - liposarcoma,soft tissue - liposarcoma,soft tissue - liposarcoma,soft tissue - liposarcoma	ANKS1B,ANO4,CEP290,DCN,ELK3,GAB2,HAL,HMGA2,LRRC10(10940),BEST3(21258),LRRIQ1,RAB3IP,RN7SL88P(30028),ELK3(62105),RP11-541G9.2(91958),RMST(63486),RP11-58A17.4(25356),RPL21P103(125660),RP11-766N7.3,RP11-766N7.4,RPSAP52,TBC1D30,TPH2
NF1	6	3	colorectal - carcinoma (NOS),ovary - carcinoma (NOS),liver - adenocarcinoma,bone - osteosarcoma,liver - adenocarcinoma,head & neck - ACC	C1QTNF1(21713),ENGASE(3438),CCR7,CTD-2095E4.1,ENGASE,KRT10,MAP3K14,RP1-41C23.1,RP11-605F20.1(1267),KRT10(7554),RP11-640N20.6(6768),RP11-640N20.9(2497),RP11-640N20.9,RP11-640N20.9(13335),AC116407.1(8269),TMEM99
NUP107	5	3	tongue carcinoma,soft tissue - liposarcoma,soft tissue - liposarcoma,soft tissue - liposarcoma,soft tissue - liposarcoma	ARPC3,CEP290,CPM,LYZ,METAP2,MPHOSPH9,RNU6-591P(135664),RP11-265P11.1(9154),RP11-265P11.1,TMTC3
TRAPPC9	5	3	soft tissue - leiomyosarcoma,ovary - carcinoma (NOS),bone - osteosarcoma,tongue carcinoma,skin - melanoma	KCNJ12,LINC00376(358624),LINC00395(82001),LINC00376(403673),LINC00395(36952),LINC00395,PTK2,RP11-140I16.3(1637),RP11-140I16.2(28150),RP11-157E21.2(141190),RP11-513H8.1(107416),SNORA51(204685),RNA5SP267(113698)
ANKS1B	4	3	soft tissue - liposarcoma,soft tissue - liposarcoma,soft tissue - liposarcoma,softtissue - neuroendo	AC025263.3,BEST3(6529),RP11-588G21.2(7628),CTD-2021H9.1,CTD-2021H9.2,CTD-2021H9.3,MYRFL,PTPRR(71806),CTD-2021H9.1(15124),RP11-611E13.2,RP11-672F9.1
GRIP1	4	3	soft tissue - liposarcoma,soft tissue - liposarcoma,soft tissue - liposarcoma,soft tissue - leiomyosarcoma	CPM,NAV3(103316),RP11-38F22.1(10354),OSBPL8,RP11-335O4.1(7623),DYRK2(50728),RP11-38F22.1,SLC38A1
RPSAP52	4	3	soft tissue - liposarcoma,soft tissue - liposarcoma,soft tissue - liposarcoma,soft tissue - liposarcoma	AC007115.3(48254),RP11-121E16.1(120000),C1orf43,HMGA2,RP11-2H8.2,TMTC2,TMTC3
TAF15	4	3	kidney - rcc,germ cell tumor,adrenal gland - adr. carcinoma,colorectal - carcinoma (NOS)	C17orf50,JUP,NPLOC4,RP1-161P9.5,TFE3
TSFM	4	3	glioblastoma,soft tissue - liposarcoma,softtissue - neuroendo,soft tissue - liposarcoma	CASC11,CTDSP2,DCTN2,DTX3,METTL1,OS9,PVT1,RNU7-106P,RNU7-106P(196),RP11-244J10.1(33943),RP1-170B16.1(27666),RNU7-106P(11394),RP11-123G9.1(29788),IPMK(54850),RP11-171L9.1(79431),RP11-123M21.2(173420),RP11-314D7.2(131459),RP11-166B14.1(308890),RP11-335M9.1(55963),Y_RNA(69477),RP11-414H17.2(5318),RBM17(11751),RP11-58A17.4(105144),RPL21P103(45872),XRCC6BP1
NAP1L1	3	3	soft tissue - liposarcoma,soft tissue - liposarcoma,softtissue - neuroendo	AVIL,CTDSP2,E2F7,FAM19A2,NAV3,OSBPL8,RP1-34H18.1,snoU13,snoU13(1571),RP11-571M6.1(4055),snoU13(29654),RP1-81P11.1(26924),TMTC2,WDR11
SCYL2	3	3	soft tissue - liposarcoma,softtissue - neuroendo,soft tissue - liposarcoma	OS9,RFX4,RP11-144F15.1,RP11-81H14.2,SGCG
TAOK1	3	3	prostate - carcinoma (NOS),bone - osteosarcoma,peripheral nerves - MPNST	ABHD15,PDLIM5,TP53I13
EWSR1	10	2	soft tissue - sarcoma (NOS),peripheral nerves - MPNST,Desmoplastic small and round cell tumor,colorectal - carcinoma (NOS),sofftissue - ewing,softtissue - ewing,bone- ewing,breast - carcinoma (NOS),soft tissue - sarcoma (NOS),bone - osteosarcoma	AP1B1,ATF1,CREB3L1,FLI1,NR4A3,TFCP2,WT1
METTL21B	6	2	soft tissue - liposarcoma,glioblastoma,soft tissue - liposarcoma,softtissue - neuroendo,soft tissue - liposarcoma,soft tissue - liposarcoma	AC007563.5,DEPDC5,LINC00589,MYC(19785),PVT1(33320),NELL2,PVT1,RP11-123G9.1(29788),IPMK(54850),TMTC2,YEATS4
PVT1	6	2	glioblastoma,peripheral nerves - MPNST,soft tissue - liposarcoma,urinary - carcinoma (NOS),sofftissue - ewing,skin - melanoma	AC023449.2(55409),ATP10A(40742),AC025165.8,C12orf42,CASC11,CASC11(111),MYC(1356),CASC3,CASC8,CASC8(147629),CASC11(56575),CASC8(15104),CASC11(189100),CCAT1,CCAT1(34757),CASC8(35972),DCTN2,DEPDC5,DTX3,GRB7,LINC00871,LRRC6,LYN,MBD6,METTL21B,MIEN1,MIR1208(42853),RN7SKP226(27463),MYC,MYC(51253),PVT1(1852),OS9,PCAT1,PCAT1(10827),PCAT2(40853),PCAT2,POU5F1B,PRR14L,PVT1,RN7SKP226(141551),RP11-89M16.1(4291…
TMTC2	6	2	lung - carcinoma (NOS),soft tissue - liposarcoma,breast - carcinoma (NOS),adrenal gland - adr. carcinoma,skin - melanoma,soft tissue - liposarcoma	APAF1,B4GALNT1(33746),snoU13(1843),LYZ,METTL25,NAV3,OSBPL8,RAP1B,RP11-221N13.4(71539),RPSAP52(23182),RP11-254B13.1(18828),RAP1B(38129),RP11-87P13.2(401080),RP11-384P14.1(87189),SYT1,TMTC2
MPRIP	5	2	bone - osteosarcoma,female urogenital - carcinoma (NOS),liver - adenocarcinoma,head - saliv gland tumor,peripheral nerves - MPNST	AC006262.5,AC104024.2(14049),RP11-416I2.1(7688),CBWD5,CBWD7,CES4A(5522),RN7SL543P(4239),NT5M,PREX2,RP11-416I2.1
OS9	5	2	glioblastoma,soft tissue - liposarcoma,soft tissue - liposarcoma,soft tissue - liposarcoma,soft tissue - liposarcoma	CDK17,CTDSP2,EPYC(6814),KERA(38651),LYPLA1,MBD6,METTL1,MYC,PVT1,RP11-571M6.15,RP11-690J15.1,TSFM,TSPAN8
CCT2	4	2	soft tissue - liposarcoma,stomach - carcinoma (NOS),soft tissue - liposarcoma,soft tissue - liposarcoma	AC131213.1(173484),RP11-314D7.1(151828),ATE1,RP11-159H3.1(22335),RP11-159H3.2(22642),RP11-357K6.3,RP11-62L18.3(86449),RPS15AP5(11319),RP11-95I16.2(138651),RP11-159H3.1(13740),YEATS4,ZDHHC17
ELK3	4	2	soft tissue - liposarcoma,soft tissue - liposarcoma,soft tissue - liposarcoma,soft tissue - liposarcoma	AC007115.3(48254),RP11-121E16.1(120000),AGAP2,ANK1,C12orf55,CEP290,CLLU1OS,GPN3,MDM2,NEUROD4(81561),OR9K1P(3958),RP11-150O12.1,RP11-410B16.1(84991),FAM19A2(22425),RP11-654D12.2
LTA4H	4	2	soft tissue - liposarcoma,soft tissue - liposarcoma,soft tissue - liposarcoma,soft tissue - liposarcoma	PVT1,RN7SL88P(63183),ELK3(28950),RNA5SP362(40849),LLPH(15875),RP11-121E16.1(219365),RP11-1041F24.1(92160),RP11-542B15.1
PBX1	4	2	soft tissue - leiomyosarcoma,bone - osteosarcoma,head - saliv gland tumor,soft tissue - liposarcoma	LINC01032(9166),ZNF101P2(36026),PDZRN4,RNA5SP360(34251),MTND2P17(5451),RP11-576I22.2,RP11-58A17.2(35580),RP11-58A17.4(67551),RP11-620J15.3,XRCC6BP1,ZDHHC14
SMYD3	4	2	soft tissue - sarcoma (NOS),colorectal - carcinoma (NOS),lung - carcinoma (NOS),urinary - carcinoma (NOS)	CEP170,FCF1P7,KIF26B,RP11-522M21.3,RP5-827C21.4
SPAG9	4	2	bone - osteosarcoma,colorectal - carcinoma (NOS),liver - adenocarcinoma,colorectal - carcinoma (NOS)	CTD-3194G12.2(101560),RP11-445F12.1(34724),MBTD1,RP11-294J22.5,UTP18
TANC2	4	2	soft tissue - sarcoma (NOS),skin - melanoma,soft tissue - leiomyosarcoma,adrenal gland - adr. carcinoma	LGALS2,MRC2,SIAH3,ZFAND3
YEATS4	4	2	soft tissue - liposarcoma,soft tissue - liposarcoma,stomach - carcinoma (NOS),soft tissue - liposarcoma	CSMD3,DENND3,MDM2,NELL2,NUAK1,RN7SL88P(63183),ELK3(28950),RP11-159H3.1(10160),RP11-159H3.2(34817),RP11-314D7.2(414654),RP11-166B14.1(25695),TSPAN31
