# Supplementary material for: The landscape of chromothripsis across adult cancer types
Source: Nat Commun. 2020 May 8;11:2320. doi: 10.1038/s41467-020-16134-7 (PMC7210959; doi:10.1038/s41467-020-16134-7)
Supplement: Supplementary file 7 — Supplementary Data 5 [file 41467_2020_16134_MOESM7_ESM.xlsx]

## Sheet: Supplementary data 5
Supplementary data 5. Chromothriptic patterns in matched primary and relapsed pairs
Total number of matched pairs		41	(11 WGS/WGS, 17 WES/WES, 13 mixed WGS and WES)
Pairs without chromothripsis		17	(no chromothripsis in any of the samples for these pairs)
Pairs with chromothripsis		24	(chromothripsis in one or all samples for these cases)
						If different chromothriptic patterns:	If one of the tumours is chromothripsis-negative:
	Tumors	Sample type	Chromothripsis (chromosome)	Sequencing type	Surgery date	Same origin based on SNV calling?	Is the tumor content high enough?
	1a	distant metastasis (lung)	HC+ (16)	WGS	2018-02-01
	1b	distant metastasis (thigh)	HC+ (16)	WGS	Nov 18
	2a	primary tumor	HC+ (2, 5, 11, 12, 15, 20)	WGS	June 17
	2b	local recurrence	HC+ (5, 12, 15, 20)	WGS	Nov 18
	3a	primary tumor	HC+ (11, 13, 22)	WGS	2017-09-01	no
	3b	independent second tumor	negative	WGS	2018-11-01	no
	4a	primary tumor (mamma)	HC+ (14, 17), MC+ (7)	WGS	2017-07-01
	4b	primary tumor (melanoma)	HC+ (17)	WGS	2017-07-01
	5a	distant metastasis (skin)	HC+ (14), LC+ (2)	WGS	2016-11-01
	5b	distant metastasis (liver)	LC+ (14), LC+ (2)	WGS	March 18
	6a	primary tumor	negative	WGS	2017-02-01
	6b	primary tumor /local recurrence (thigh)	negative	WGS	Dec. 17
	7a	distant metastasis (lymph node)	negative	WGS	Dec. 18
	7b	unknown	negative	WGS	2017-08-01
	8a	primary tumor (corpus/Cx)	negative	WGS	2018-07-01
	8b	local recurrence	negative	WGS	2019-02-01
	9a	distant metastasis (lungs)	negative	WGS	2018-04-27
	9c	distant metastasis	negative	WGS	2018-07-04
	10a	primary tumor	HC+	WGS	2018-02-01
	10b	local recurrence	similar to primary	WGS	2019-02-01
	11a	primary tumor	negative	WGS	2018-07-01	yes
	11b	metastatic tumor (palate)	LC+	WGS	2019-02-12	yes
	12a	primary tumor	HC+	WES	Dec. 16	yes
	12b	distant metastasis (liver)	LC+	WES	March 18	yes
	13a	pleural puncture	MC+	WES	NA	yes	high tumor content
	13b	primary tumor	negative	WES	2015-09-01	yes	CNVs detected but no chromothripsis
	13c	local recurrence	negative	WES	2016-05-01	yes	CNVs detected but no chromothripsis
	13d	local recurrence	MC+	WES	March 17	yes	high tumor content
	14a	primary tumor	negative	WES	2015-04-01
	14b	independent tumor	negative	WES	2016-01-01
	15a	primary tumor	negative	WES	2015-05-01	yes
	15b	distant metastasis	HC+ (17), MC+ (2, 22)	WES	2016-06-01	yes
	16a	metastatic tumor (liver)	negative	WES	2017-01-18	yes	high
	16c	metastatic tumor (liver)	MC+ (11)	WES	2018-04-19	yes	high tumor content
	17a	metastatic tumor (liver)	LC+ (1)	WES	Oct 16	yes
	17b	local recurrence	MC+ (1), LC+ (6, 17, 22)	WES	2017-05-09	yes
	18a	primary tumor	LC+ (8)	WES	2017-11-28	yes
	18b	local recurrence	HC+ (8), MC+ (1)	WES	2018-11-22	yes
	19a	distant metastasis	HC+ (1, 7, X)	WES	2015-08-01	yes
	19b	distant metastasis (brain)	HC+ (1, 7, X)	WES	March 16	yes
	20a	distant metastasis (liver)	negative	WES	2014-05-01	yes	CNVs detected but no chromothripsis
	20b	distant metastasis	HC+ (17, 19), MC+ (5), LC+ (7)	WES	2016-06-07	yes	ok
	21a	primary tumor	HC+ (17), LC+ (2, 14)	WES	2014-06-01	yes
	21b	primary tumor	HC+ (17)	WES	2014-09-01	yes
	22a	primary tumor	negative	WES	Dec. 15
	22b	metastatic tumor (lung)	negative	WES	Dec. 18
	23a	metastatic tumor/CUP (liver)	negative	WES	2016-09-01
	23b	local recurrence	negative	WES	2017-11-01
	24a	metastatic tumor (lung)	negative	WES	2018-07-01
	24b	primary tumor	negative	WES	NA
	25a	primary tumor	negative	WES	Dec. 17
	25b	local recurrence	negative	WES	May 18
	26a	unknown	negative	WES	NA
	26b	unknown	negative	WES	NA
	27a	paraganglioma	negative	WES	NA	no, different tumours
	27b	GIST	negative	WES	NA	no, different tumours
	28a	distant metastasis (lymph node)	negative	WES	Dec. 17	no, different tumours
	28b	primary tumor	negative	WES	Dec. 17	no, different tumours
	29a	distant metastasis (lymph node)	negative	WES	2016-04-01	yes	CNVs detected but no chromothripsis
	29b	distant metastasis	HC+	WGS	Dec. 17	yes	high
	30a	distant metastasis (lung)	HC+	WES	March 14	yes	low
	30b	distant metastasis	negative	WGS	Dec. 16	yes	high
	31a	distant metastasis (lymph node)	MC+ (4)	WES	2017-02-01	yes
	31b	distant metastasis, recurrence (lymph node)	HC+ (20)	WGS	Oct. 18	yes
	32a	primary tumor	negative	WES	Oct 16	yes
	32b	local recurrence	HC+	WGS	Oct 17	yes
	33a	primary tumor	negative	WES	May 14	yes
	33b	local recurrence	HC+	WGS	2018-11-01	yes
	34a	primary tumor	MC+ (6, 11)	WES	2017-07-01	yes
	34b	local recurrence	HC+ (6, 11)	WGS	2018-01-01	yes
	35a	unknown	HC+ (12, 14, 21)	WES	NA		medium
	35b	local recurrence	HC+ (12, 14, 21)	WGS	2018-09-01		high
	36a	local recurrence	HC+ (6, 8, 14, 19), MC+ (1, 15)	WES	2017-07-17	yes
	36b	local recurrence	HC+ (1, 6, 8, 11, 12, 14, 15, 16, 17, 19, 20, 22), MC+ (9)	WGS	2018-07-25	yes
	37a	primary tumor	negative	WES	Oct. 17
	37b	local recurrence	negative	WGS	2018-07-01
	38a	metastatic tumor (lung)	negative	WGS	2017-01-01
	38b	primary tumor	negative	WES	NA
	39a	primary tumor	negative	WES	2016-07-05
	39b	metastatic tumor (lung)	negative	WGS	Oct. 17
	40a	primary tumor (?)	negative	WES	2015-08-01
	40b	metastatic tumor (rib)	negative	WGS	2018-07-26
	41a	primary tumor	negative	WES	Dec 15
	41b	local recurrence (piriformis muscle)	negative	WGS	2018-06-01
